# Supplementary material for: The effects of domestication and ontogeny on cognition in dogs and wolves
Source: Sci Rep. 2017 Sep 15;7:11690. doi: 10.1038/s41598-017-12055-6 (PMC5601471; doi:10.1038/s41598-017-12055-6)
Supplement: Supplementary file 3 — Supplementary Dataset 1 [file 41598_2017_12055_MOESM3_ESM.xls]

## Sheet: Choice data
Animal_ID	Group	Session	Trial	Cue_type	Condition	Choice
Amarok	Wolf	1	1	Control	Control	0
Amarok	Wolf	1	2	Control	Control	1
Amarok	Wolf	2	1	Control	Control	1
Amarok	Wolf	2	2	Control	Control	1
Aragorn	Wolf	1	1	Control	Control	1
Aragorn	Wolf	1	2	Control	Control	1
Aragorn	Wolf	2	1	Control	Control	1
Aragorn	Wolf	2	2	Control	Control	0
Aramis	Pet_dog	1	1	Control	Control	0
Aramis	Pet_dog	1	2	Control	Control	0
Aramis	Pet_dog	2	1	Control	Control	0
Aramis	Pet_dog	2	2	Control	Control	0
Banzai	Pack_dog	1	1	Control	Control	0
Banzai	Pack_dog	1	2	Control	Control	0
Binti	Pack_dog	1	1	Control	Control	0
Binti	Pack_dog	1	2	Control	Control	1
Binti	Pack_dog	2	1	Control	Control	1
Binti	Pack_dog	2	2	Control	Control	1
Bora	Pack_dog	1	1	Control	Control	1
Bora	Pack_dog	1	2	Control	Control	1
Chitto	Wolf	1	1	Control	Control	0
Chitto	Wolf	1	2	Control	Control	1
Chitto	Wolf	2	1	Control	Control	1
Chitto	Wolf	2	2	Control	Control	0
Geronimo	Wolf	1	1	Control	Control	1
Geronimo	Wolf	1	2	Control	Control	0
Geronimo	Wolf	2	1	Control	Control	1
Geronimo	Wolf	2	2	Control	Control	1
Gombo	Pack_dog	1	1	Control	Control	0
Gombo	Pack_dog	1	2	Control	Control	1
Gombo	Pack_dog	2	1	Control	Control	1
Gombo	Pack_dog	2	2	Control	Control	1
Guinness	Pet_dog	1	1	Control	Control	1
Guinness	Pet_dog	1	2	Control	Control	1
Hakima	Pet_dog	1	1	Control	Control	1
Hakima	Pet_dog	1	2	Control	Control	0
Hakima	Pet_dog	2	1	Control	Control	0
Hakima	Pet_dog	2	2	Control	Control	1
Kenai	Wolf	1	1	Control	Control	1
Kenai	Wolf	1	2	Control	Control	1
Kenai	Wolf	2	1	Control	Control	1
Kenai	Wolf	2	2	Control	Control	1
Kilio	Pet_dog	1	1	Control	Control	1
Kilio	Pet_dog	1	2	Control	Control	1
Kilio	Pet_dog	2	1	Control	Control	0
Kilio	Pet_dog	2	2	Control	Control	1
Layla	Pack_dog	1	1	Control	Control	1
Layla	Pack_dog	1	2	Control	Control	0
Layla	Pack_dog	2	1	Control	Control	1
Layla	Pack_dog	2	2	Control	Control	1
Mago	Pet_dog	1	1	Control	Control	0
Mago	Pet_dog	1	2	Control	Control	0
Maisha	Pack_dog	2	1	Control	Control	0
Maisha	Pack_dog	2	2	Control	Control	0
Meru	Pack_dog	2	1	Control	Control	1
Meru	Pack_dog	2	2	Control	Control	0
Michel	Pet_dog	1	1	Control	Control	1
Michel	Pet_dog	1	2	Control	Control	0
Michel	Pet_dog	2	1	Control	Control	0
Michel	Pet_dog	2	2	Control	Control	0
Nanuk	Wolf	1	1	Control	Control	1
Nanuk	Wolf	1	2	Control	Control	0
Nanuk	Wolf	2	1	Control	Control	0
Nanuk	Wolf	2	2	Control	Control	0
Nia	Pack_dog	1	1	Control	Control	0
Nia	Pack_dog	1	2	Control	Control	1
Nia	Pack_dog	2	1	Control	Control	0
Nia	Pack_dog	2	2	Control	Control	0
Nuru	Pack_dog	1	1	Control	Control	0
Nuru	Pack_dog	1	2	Control	Control	1
Nuru	Pack_dog	2	1	Control	Control	0
Nuru	Pack_dog	2	2	Control	Control	1
Pepeo	Pack_dog	1	1	Control	Control	1
Pepeo	Pack_dog	1	2	Control	Control	1
Pepeo	Pack_dog	2	1	Control	Control	1
Pepeo	Pack_dog	2	2	Control	Control	0
Sahibu	Pack_dog	1	1	Control	Control	0
Sahibu	Pack_dog	1	2	Control	Control	1
Shima	Wolf	1	1	Control	Control	0
Shima	Wolf	1	2	Control	Control	0
Shima	Wolf	2	1	Control	Control	0
Shima	Wolf	2	2	Control	Control	1
Spike	Pet_dog	1	1	Control	Control	1
Spike	Pet_dog	1	2	Control	Control	0
Tala	Wolf	1	1	Control	Control	1
Tala	Wolf	1	2	Control	Control	1
Tala	Wolf	2	1	Control	Control	0
Tala	Wolf	2	2	Control	Control	1
Tika	Pet_dog	1	1	Control	Control	1
Tika	Pet_dog	1	2	Control	Control	0
Todor	Pet_dog	1	1	Control	Control	1
Todor	Pet_dog	1	2	Control	Control	1
Todor	Pet_dog	2	1	Control	Control	1
Todor	Pet_dog	2	2	Control	Control	0
Tuukka	Pet_dog	1	1	Control	Control	1
Tuukka	Pet_dog	1	2	Control	Control	0
Tuukka	Pet_dog	2	1	Control	Control	1
Tuukka	Pet_dog	2	2	Control	Control	1
Una	Wolf	1	1	Control	Control	0
Una	Wolf	1	2	Control	Control	0
Una	Wolf	2	1	Control	Control	0
Una	Wolf	2	2	Control	Control	0
Wamblee	Wolf	1	1	Control	Control	1
Wamblee	Wolf	1	2	Control	Control	0
Wamblee	Wolf	2	1	Control	Control	0
Wamblee	Wolf	2	2	Control	Control	1
Yukon	Wolf	1	1	Control	Control	0
Yukon	Wolf	1	2	Control	Control	0
Yukon	Wolf	2	1	Control	Control	0
Yukon	Wolf	2	2	Control	Control	0
Zuri	Pack_dog	1	1	Control	Control	0
Zuri	Pack_dog	1	2	Control	Control	1
Zuri	Pack_dog	2	1	Control	Control	1
Zuri	Pack_dog	2	2	Control	Control	0
Amarok	Wolf	1	1	Look	Communicative	0
Amarok	Wolf	1	2	Look	Communicative	0
Amarok	Wolf	2	1	Look	Communicative	1
Amarok	Wolf	2	2	Look	Communicative	1
Aragorn	Wolf	1	1	Look	Communicative	1
Aragorn	Wolf	1	2	Look	Communicative	1
Aragorn	Wolf	2	1	Look	Communicative	1
Aragorn	Wolf	2	2	Look	Communicative	0
Aramis	Pet_dog	1	1	Look	Communicative	0
Aramis	Pet_dog	1	2	Look	Communicative	0
Aramis	Pet_dog	2	1	Look	Communicative	1
Aramis	Pet_dog	2	2	Look	Communicative	1
Banzai	Pack_dog	1	1	Look	Communicative	1
Banzai	Pack_dog	1	2	Look	Communicative	1
Binti	Pack_dog	1	1	Look	Communicative	0
Binti	Pack_dog	1	2	Look	Communicative	0
Binti	Pack_dog	2	1	Look	Communicative	1
Binti	Pack_dog	2	2	Look	Communicative	1
Bora	Pack_dog	1	1	Look	Communicative	1
Bora	Pack_dog	1	2	Look	Communicative	1
Chitto	Wolf	1	1	Look	Communicative	1
Chitto	Wolf	1	2	Look	Communicative	1
Chitto	Wolf	2	1	Look	Communicative	1
Chitto	Wolf	2	2	Look	Communicative	1
Geronimo	Wolf	1	1	Look	Communicative	1
Geronimo	Wolf	1	2	Look	Communicative	1
Geronimo	Wolf	2	1	Look	Communicative	1
Geronimo	Wolf	2	2	Look	Communicative	1
Gombo	Pack_dog	1	1	Look	Communicative	1
Gombo	Pack_dog	1	2	Look	Communicative	1
Gombo	Pack_dog	2	1	Look	Communicative	1
Gombo	Pack_dog	2	2	Look	Communicative	0
Guinness	Pet_dog	1	1	Look	Communicative	1
Guinness	Pet_dog	1	2	Look	Communicative	0
Hakima	Pet_dog	1	1	Look	Communicative	1
Hakima	Pet_dog	1	2	Look	Communicative	1
Hakima	Pet_dog	2	1	Look	Communicative	0
Hakima	Pet_dog	2	2	Look	Communicative	1
Kenai	Wolf	1	1	Look	Communicative	0
Kenai	Wolf	1	2	Look	Communicative	1
Kenai	Wolf	2	1	Look	Communicative	0
Kenai	Wolf	2	2	Look	Communicative	0
Kilio	Pet_dog	1	1	Look	Communicative	0
Kilio	Pet_dog	1	2	Look	Communicative	0
Kilio	Pet_dog	2	1	Look	Communicative	0
Kilio	Pet_dog	2	2	Look	Communicative	1
Layla	Pack_dog	1	1	Look	Communicative	1
Layla	Pack_dog	1	2	Look	Communicative	1
Layla	Pack_dog	2	1	Look	Communicative	0
Layla	Pack_dog	2	2	Look	Communicative	1
Mago	Pet_dog	1	1	Look	Communicative	1
Mago	Pet_dog	1	2	Look	Communicative	1
Maisha	Pack_dog	2	1	Look	Communicative	1
Maisha	Pack_dog	2	2	Look	Communicative	0
Meru	Pack_dog	2	1	Look	Communicative	0
Meru	Pack_dog	2	2	Look	Communicative	1
Michel	Pet_dog	1	1	Look	Communicative	1
Michel	Pet_dog	1	2	Look	Communicative	1
Michel	Pet_dog	2	1	Look	Communicative	1
Michel	Pet_dog	2	2	Look	Communicative	0
Nanuk	Wolf	1	1	Look	Communicative	1
Nanuk	Wolf	1	2	Look	Communicative	1
Nanuk	Wolf	2	1	Look	Communicative	0
Nanuk	Wolf	2	2	Look	Communicative	1
Nia	Pack_dog	1	1	Look	Communicative	1
Nia	Pack_dog	1	2	Look	Communicative	1
Nia	Pack_dog	2	1	Look	Communicative	0
Nia	Pack_dog	2	2	Look	Communicative	1
Nuru	Pack_dog	1	1	Look	Communicative	1
Nuru	Pack_dog	1	2	Look	Communicative	0
Nuru	Pack_dog	2	1	Look	Communicative	1
Nuru	Pack_dog	2	2	Look	Communicative	1
Pepeo	Pack_dog	1	1	Look	Communicative	1
Pepeo	Pack_dog	1	2	Look	Communicative	0
Pepeo	Pack_dog	2	1	Look	Communicative	1
Pepeo	Pack_dog	2	2	Look	Communicative	1
Sahibu	Pack_dog	1	1	Look	Communicative	1
Sahibu	Pack_dog	1	2	Look	Communicative	0
Shima	Wolf	1	1	Look	Communicative	1
Shima	Wolf	1	2	Look	Communicative	1
Shima	Wolf	2	1	Look	Communicative	1
Shima	Wolf	2	2	Look	Communicative	1
Spike	Pet_dog	1	1	Look	Communicative	1
Spike	Pet_dog	1	2	Look	Communicative	0
Tala	Wolf	1	1	Look	Communicative	1
Tala	Wolf	1	2	Look	Communicative	1
Tala	Wolf	2	1	Look	Communicative	1
Tala	Wolf	2	2	Look	Communicative	1
Tika	Pet_dog	1	1	Look	Communicative	1
Tika	Pet_dog	1	2	Look	Communicative	0
Todor	Pet_dog	1	1	Look	Communicative	0
Todor	Pet_dog	1	2	Look	Communicative	1
Todor	Pet_dog	2	1	Look	Communicative	1
Todor	Pet_dog	2	2	Look	Communicative	0
Tuukka	Pet_dog	1	1	Look	Communicative	1
Tuukka	Pet_dog	1	2	Look	Communicative	1
Tuukka	Pet_dog	2	1	Look	Communicative	1
Tuukka	Pet_dog	2	2	Look	Communicative	1
Una	Wolf	1	1	Look	Communicative	1
Una	Wolf	1	2	Look	Communicative	1
Una	Wolf	2	1	Look	Communicative	0
Una	Wolf	2	2	Look	Communicative	1
Wamblee	Wolf	1	1	Look	Communicative	1
Wamblee	Wolf	1	2	Look	Communicative	0
Wamblee	Wolf	2	1	Look	Communicative	1
Wamblee	Wolf	2	2	Look	Communicative	1
Yukon	Wolf	1	1	Look	Communicative	1
Yukon	Wolf	1	2	Look	Communicative	1
Yukon	Wolf	2	1	Look	Communicative	1
Yukon	Wolf	2	2	Look	Communicative	0
Zuri	Pack_dog	1	1	Look	Communicative	1
Zuri	Pack_dog	1	2	Look	Communicative	0
Zuri	Pack_dog	2	1	Look	Communicative	0
Zuri	Pack_dog	2	2	Look	Communicative	1
Amarok	Wolf	1	1	Noise	Causal	1
Amarok	Wolf	1	2	Noise	Causal	1
Amarok	Wolf	2	1	Noise	Causal	1
Amarok	Wolf	2	2	Noise	Causal	0
Aragorn	Wolf	1	1	Noise	Causal	1
Aragorn	Wolf	1	2	Noise	Causal	1
Aragorn	Wolf	2	1	Noise	Causal	1
Aragorn	Wolf	2	2	Noise	Causal	0
Aramis	Pet_dog	1	1	Noise	Causal	1
Aramis	Pet_dog	1	2	Noise	Causal	1
Aramis	Pet_dog	2	1	Noise	Causal	0
Aramis	Pet_dog	2	2	Noise	Causal	1
Banzai	Pack_dog	1	1	Noise	Causal	0
Banzai	Pack_dog	1	2	Noise	Causal	0
Binti	Pack_dog	1	1	Noise	Causal	1
Binti	Pack_dog	1	2	Noise	Causal	0
Binti	Pack_dog	2	1	Noise	Causal	0
Binti	Pack_dog	2	2	Noise	Causal	0
Bora	Pack_dog	1	1	Noise	Causal	0
Bora	Pack_dog	1	2	Noise	Causal	1
Chitto	Wolf	1	1	Noise	Causal	1
Chitto	Wolf	1	2	Noise	Causal	0
Chitto	Wolf	2	1	Noise	Causal	1
Chitto	Wolf	2	2	Noise	Causal	1
Geronimo	Wolf	1	1	Noise	Causal	1
Geronimo	Wolf	1	2	Noise	Causal	0
Geronimo	Wolf	2	1	Noise	Causal	1
Geronimo	Wolf	2	2	Noise	Causal	1
Gombo	Pack_dog	1	1	Noise	Causal	0
Gombo	Pack_dog	1	2	Noise	Causal	0
Gombo	Pack_dog	2	1	Noise	Causal	0
Gombo	Pack_dog	2	2	Noise	Causal	0
Guinness	Pet_dog	1	1	Noise	Causal	0
Guinness	Pet_dog	1	2	Noise	Causal	0
Hakima	Pet_dog	1	1	Noise	Causal	0
Hakima	Pet_dog	1	2	Noise	Causal	0
Hakima	Pet_dog	2	1	Noise	Causal	0
Hakima	Pet_dog	2	2	Noise	Causal	1
Kenai	Wolf	1	1	Noise	Causal	1
Kenai	Wolf	1	2	Noise	Causal	1
Kenai	Wolf	2	1	Noise	Causal	0
Kenai	Wolf	2	2	Noise	Causal	1
Kilio	Pet_dog	1	1	Noise	Causal	0
Kilio	Pet_dog	1	2	Noise	Causal	0
Kilio	Pet_dog	2	1	Noise	Causal	1
Kilio	Pet_dog	2	2	Noise	Causal	1
Layla	Pack_dog	1	1	Noise	Causal	0
Layla	Pack_dog	1	2	Noise	Causal	1
Layla	Pack_dog	2	1	Noise	Causal	0
Layla	Pack_dog	2	2	Noise	Causal	1
Mago	Pet_dog	1	1	Noise	Causal	0
Mago	Pet_dog	1	2	Noise	Causal	0
Maisha	Pack_dog	2	1	Noise	Causal	1
Maisha	Pack_dog	2	2	Noise	Causal	1
Meru	Pack_dog	2	1	Noise	Causal	1
Meru	Pack_dog	2	2	Noise	Causal	1
Michel	Pet_dog	1	1	Noise	Causal	0
Michel	Pet_dog	1	2	Noise	Causal	1
Michel	Pet_dog	2	1	Noise	Causal	0
Michel	Pet_dog	2	2	Noise	Causal	1
Nanuk	Wolf	1	1	Noise	Causal	1
Nanuk	Wolf	1	2	Noise	Causal	1
Nanuk	Wolf	2	1	Noise	Causal	0
Nanuk	Wolf	2	2	Noise	Causal	0
Nia	Pack_dog	1	1	Noise	Causal	1
Nia	Pack_dog	1	2	Noise	Causal	1
Nia	Pack_dog	2	1	Noise	Causal	0
Nia	Pack_dog	2	2	Noise	Causal	1
Nuru	Pack_dog	1	1	Noise	Causal	1
Nuru	Pack_dog	1	2	Noise	Causal	0
Nuru	Pack_dog	2	1	Noise	Causal	0
Nuru	Pack_dog	2	2	Noise	Causal	1
Pepeo	Pack_dog	1	1	Noise	Causal	1
Pepeo	Pack_dog	1	2	Noise	Causal	0
Pepeo	Pack_dog	2	1	Noise	Causal	0
Pepeo	Pack_dog	2	2	Noise	Causal	0
Sahibu	Pack_dog	1	1	Noise	Causal	0
Sahibu	Pack_dog	1	2	Noise	Causal	0
Shima	Wolf	1	1	Noise	Causal	0
Shima	Wolf	1	2	Noise	Causal	1
Shima	Wolf	2	1	Noise	Causal	0
Shima	Wolf	2	2	Noise	Causal	1
Spike	Pet_dog	1	1	Noise	Causal	0
Spike	Pet_dog	1	2	Noise	Causal	1
Tala	Wolf	1	1	Noise	Causal	1
Tala	Wolf	1	2	Noise	Causal	1
Tala	Wolf	2	1	Noise	Causal	1
Tala	Wolf	2	2	Noise	Causal	1
Tika	Pet_dog	1	1	Noise	Causal	0
Tika	Pet_dog	1	2	Noise	Causal	0
Todor	Pet_dog	1	1	Noise	Causal	1
Todor	Pet_dog	1	2	Noise	Causal	0
Todor	Pet_dog	2	1	Noise	Causal	1
Todor	Pet_dog	2	2	Noise	Causal	0
Tuukka	Pet_dog	1	1	Noise	Causal	1
Tuukka	Pet_dog	1	2	Noise	Causal	0
Tuukka	Pet_dog	2	1	Noise	Causal	1
Tuukka	Pet_dog	2	2	Noise	Causal	0
Una	Wolf	1	1	Noise	Causal	1
Una	Wolf	1	2	Noise	Causal	0
Una	Wolf	2	1	Noise	Causal	0
Una	Wolf	2	2	Noise	Causal	1
Wamblee	Wolf	1	1	Noise	Causal	1
Wamblee	Wolf	1	2	Noise	Causal	1
Wamblee	Wolf	2	1	Noise	Causal	1
Wamblee	Wolf	2	2	Noise	Causal	1
Yukon	Wolf	1	1	Noise	Causal	1
Yukon	Wolf	1	2	Noise	Causal	1
Yukon	Wolf	2	1	Noise	Causal	1
Yukon	Wolf	2	2	Noise	Causal	0
Zuri	Pack_dog	1	1	Noise	Causal	0
Zuri	Pack_dog	1	2	Noise	Causal	0
Zuri	Pack_dog	2	1	Noise	Causal	0
Zuri	Pack_dog	2	2	Noise	Causal	1
Amarok	Wolf	1	1	Open	Behavioural	0
Amarok	Wolf	1	2	Open	Behavioural	1
Amarok	Wolf	2	1	Open	Behavioural	0
Amarok	Wolf	2	2	Open	Behavioural	1
Aragorn	Wolf	1	1	Open	Behavioural	1
Aragorn	Wolf	1	2	Open	Behavioural	1
Aragorn	Wolf	2	1	Open	Behavioural	0
Aragorn	Wolf	2	2	Open	Behavioural	1
Aramis	Pet_dog	1	1	Open	Behavioural	0
Aramis	Pet_dog	1	2	Open	Behavioural	1
Aramis	Pet_dog	2	1	Open	Behavioural	0
Aramis	Pet_dog	2	2	Open	Behavioural	1
Banzai	Pack_dog	1	1	Open	Behavioural	0
Banzai	Pack_dog	1	2	Open	Behavioural	1
Binti	Pack_dog	1	1	Open	Behavioural	0
Binti	Pack_dog	1	2	Open	Behavioural	1
Binti	Pack_dog	2	1	Open	Behavioural	0
Binti	Pack_dog	2	2	Open	Behavioural	0
Bora	Pack_dog	1	1	Open	Behavioural	0
Bora	Pack_dog	1	2	Open	Behavioural	1
Chitto	Wolf	1	1	Open	Behavioural	0
Chitto	Wolf	1	2	Open	Behavioural	1
Chitto	Wolf	2	1	Open	Behavioural	0
Chitto	Wolf	2	2	Open	Behavioural	0
Geronimo	Wolf	1	1	Open	Behavioural	1
Geronimo	Wolf	1	2	Open	Behavioural	0
Geronimo	Wolf	2	1	Open	Behavioural	1
Geronimo	Wolf	2	2	Open	Behavioural	1
Gombo	Pack_dog	1	1	Open	Behavioural	0
Gombo	Pack_dog	1	2	Open	Behavioural	0
Gombo	Pack_dog	2	1	Open	Behavioural	0
Gombo	Pack_dog	2	2	Open	Behavioural	0
Guinness	Pet_dog	1	1	Open	Behavioural	0
Guinness	Pet_dog	1	2	Open	Behavioural	1
Hakima	Pet_dog	1	1	Open	Behavioural	0
Hakima	Pet_dog	1	2	Open	Behavioural	1
Hakima	Pet_dog	2	1	Open	Behavioural	0
Hakima	Pet_dog	2	2	Open	Behavioural	0
Kenai	Wolf	1	1	Open	Behavioural	1
Kenai	Wolf	1	2	Open	Behavioural	1
Kenai	Wolf	2	1	Open	Behavioural	0
Kenai	Wolf	2	2	Open	Behavioural	0
Kilio	Pet_dog	1	1	Open	Behavioural	1
Kilio	Pet_dog	1	2	Open	Behavioural	0
Kilio	Pet_dog	2	1	Open	Behavioural	0
Kilio	Pet_dog	2	2	Open	Behavioural	1
Layla	Pack_dog	1	1	Open	Behavioural	1
Layla	Pack_dog	1	2	Open	Behavioural	0
Layla	Pack_dog	2	1	Open	Behavioural	1
Layla	Pack_dog	2	2	Open	Behavioural	1
Mago	Pet_dog	1	1	Open	Behavioural	0
Mago	Pet_dog	1	2	Open	Behavioural	1
Maisha	Pack_dog	2	1	Open	Behavioural	0
Maisha	Pack_dog	2	2	Open	Behavioural	0
Meru	Pack_dog	2	1	Open	Behavioural	1
Meru	Pack_dog	2	2	Open	Behavioural	1
Michel	Pet_dog	1	1	Open	Behavioural	1
Michel	Pet_dog	1	2	Open	Behavioural	0
Michel	Pet_dog	2	1	Open	Behavioural	0
Michel	Pet_dog	2	2	Open	Behavioural	1
Nanuk	Wolf	1	1	Open	Behavioural	0
Nanuk	Wolf	1	2	Open	Behavioural	1
Nanuk	Wolf	2	1	Open	Behavioural	1
Nanuk	Wolf	2	2	Open	Behavioural	0
Nia	Pack_dog	1	1	Open	Behavioural	1
Nia	Pack_dog	1	2	Open	Behavioural	1
Nia	Pack_dog	2	1	Open	Behavioural	0
Nia	Pack_dog	2	2	Open	Behavioural	1
Nuru	Pack_dog	1	1	Open	Behavioural	0
Nuru	Pack_dog	1	2	Open	Behavioural	0
Nuru	Pack_dog	2	1	Open	Behavioural	1
Nuru	Pack_dog	2	2	Open	Behavioural	1
Pepeo	Pack_dog	1	1	Open	Behavioural	1
Pepeo	Pack_dog	1	2	Open	Behavioural	0
Pepeo	Pack_dog	2	1	Open	Behavioural	0
Pepeo	Pack_dog	2	2	Open	Behavioural	1
Sahibu	Pack_dog	1	1	Open	Behavioural	0
Sahibu	Pack_dog	1	2	Open	Behavioural	1
Shima	Wolf	1	1	Open	Behavioural	0
Shima	Wolf	1	2	Open	Behavioural	0
Shima	Wolf	2	1	Open	Behavioural	0
Shima	Wolf	2	2	Open	Behavioural	0
Spike	Pet_dog	1	1	Open	Behavioural	0
Spike	Pet_dog	1	2	Open	Behavioural	0
Tala	Wolf	1	1	Open	Behavioural	1
Tala	Wolf	1	2	Open	Behavioural	0
Tala	Wolf	2	1	Open	Behavioural	1
Tala	Wolf	2	2	Open	Behavioural	0
Tika	Pet_dog	1	1	Open	Behavioural	1
Tika	Pet_dog	1	2	Open	Behavioural	0
Todor	Pet_dog	1	1	Open	Behavioural	1
Todor	Pet_dog	1	2	Open	Behavioural	0
Todor	Pet_dog	2	1	Open	Behavioural	1
Todor	Pet_dog	2	2	Open	Behavioural	1
Tuukka	Pet_dog	1	1	Open	Behavioural	0
Tuukka	Pet_dog	1	2	Open	Behavioural	0
Tuukka	Pet_dog	2	1	Open	Behavioural	0
Tuukka	Pet_dog	2	2	Open	Behavioural	1
Una	Wolf	1	1	Open	Behavioural	0
Una	Wolf	1	2	Open	Behavioural	0
Una	Wolf	2	1	Open	Behavioural	0
Una	Wolf	2	2	Open	Behavioural	1
Wamblee	Wolf	1	1	Open	Behavioural	0
Wamblee	Wolf	1	2	Open	Behavioural	0
Wamblee	Wolf	2	1	Open	Behavioural	0
Wamblee	Wolf	2	2	Open	Behavioural	1
Yukon	Wolf	1	1	Open	Behavioural	0
Yukon	Wolf	1	2	Open	Behavioural	1
Yukon	Wolf	2	1	Open	Behavioural	1
Yukon	Wolf	2	2	Open	Behavioural	1
Zuri	Pack_dog	1	1	Open	Behavioural	0
Zuri	Pack_dog	1	2	Open	Behavioural	1
Zuri	Pack_dog	2	1	Open	Behavioural	0
Zuri	Pack_dog	2	2	Open	Behavioural	1
Amarok	Wolf	1	1	Point	Communicative	1
Amarok	Wolf	1	2	Point	Communicative	1
Amarok	Wolf	2	1	Point	Communicative	0
Amarok	Wolf	2	2	Point	Communicative	1
Aragorn	Wolf	1	1	Point	Communicative	1
Aragorn	Wolf	1	2	Point	Communicative	1
Aragorn	Wolf	2	1	Point	Communicative	0
Aragorn	Wolf	2	2	Point	Communicative	1
Aramis	Pet_dog	1	1	Point	Communicative	0
Aramis	Pet_dog	1	2	Point	Communicative	0
Aramis	Pet_dog	2	1	Point	Communicative	1
Aramis	Pet_dog	2	2	Point	Communicative	1
Banzai	Pack_dog	1	1	Point	Communicative	1
Banzai	Pack_dog	1	2	Point	Communicative	1
Binti	Pack_dog	1	1	Point	Communicative	1
Binti	Pack_dog	1	2	Point	Communicative	0
Binti	Pack_dog	2	1	Point	Communicative	1
Binti	Pack_dog	2	2	Point	Communicative	0
Bora	Pack_dog	1	1	Point	Communicative	0
Bora	Pack_dog	1	2	Point	Communicative	1
Chitto	Wolf	1	1	Point	Communicative	0
Chitto	Wolf	1	2	Point	Communicative	0
Chitto	Wolf	2	1	Point	Communicative	1
Chitto	Wolf	2	2	Point	Communicative	0
Geronimo	Wolf	1	1	Point	Communicative	0
Geronimo	Wolf	1	2	Point	Communicative	1
Geronimo	Wolf	2	1	Point	Communicative	1
Geronimo	Wolf	2	2	Point	Communicative	0
Gombo	Pack_dog	1	1	Point	Communicative	1
Gombo	Pack_dog	1	2	Point	Communicative	0
Gombo	Pack_dog	2	1	Point	Communicative	0
Gombo	Pack_dog	2	2	Point	Communicative	0
Guinness	Pet_dog	1	1	Point	Communicative	1
Guinness	Pet_dog	1	2	Point	Communicative	0
Hakima	Pet_dog	1	1	Point	Communicative	0
Hakima	Pet_dog	1	2	Point	Communicative	1
Hakima	Pet_dog	2	1	Point	Communicative	0
Hakima	Pet_dog	2	2	Point	Communicative	0
Kenai	Wolf	1	1	Point	Communicative	1
Kenai	Wolf	1	2	Point	Communicative	0
Kenai	Wolf	2	1	Point	Communicative	1
Kenai	Wolf	2	2	Point	Communicative	0
Kilio	Pet_dog	1	1	Point	Communicative	1
Kilio	Pet_dog	1	2	Point	Communicative	1
Kilio	Pet_dog	2	1	Point	Communicative	1
Kilio	Pet_dog	2	2	Point	Communicative	1
Layla	Pack_dog	1	1	Point	Communicative	1
Layla	Pack_dog	1	2	Point	Communicative	1
Layla	Pack_dog	2	1	Point	Communicative	1
Layla	Pack_dog	2	2	Point	Communicative	1
Mago	Pet_dog	1	1	Point	Communicative	1
Mago	Pet_dog	1	2	Point	Communicative	1
Maisha	Pack_dog	2	1	Point	Communicative	0
Maisha	Pack_dog	2	2	Point	Communicative	1
Meru	Pack_dog	2	1	Point	Communicative	1
Meru	Pack_dog	2	2	Point	Communicative	1
Michel	Pet_dog	1	1	Point	Communicative	0
Michel	Pet_dog	1	2	Point	Communicative	1
Michel	Pet_dog	2	1	Point	Communicative	1
Michel	Pet_dog	2	2	Point	Communicative	1
Nanuk	Wolf	1	1	Point	Communicative	1
Nanuk	Wolf	1	2	Point	Communicative	1
Nanuk	Wolf	2	1	Point	Communicative	1
Nanuk	Wolf	2	2	Point	Communicative	1
Nia	Pack_dog	1	1	Point	Communicative	0
Nia	Pack_dog	1	2	Point	Communicative	0
Nia	Pack_dog	2	1	Point	Communicative	0
Nia	Pack_dog	2	2	Point	Communicative	1
Nuru	Pack_dog	1	1	Point	Communicative	0
Nuru	Pack_dog	1	2	Point	Communicative	1
Nuru	Pack_dog	2	1	Point	Communicative	1
Nuru	Pack_dog	2	2	Point	Communicative	0
Pepeo	Pack_dog	1	1	Point	Communicative	1
Pepeo	Pack_dog	1	2	Point	Communicative	0
Pepeo	Pack_dog	2	1	Point	Communicative	0
Pepeo	Pack_dog	2	2	Point	Communicative	1
Sahibu	Pack_dog	1	1	Point	Communicative	1
Sahibu	Pack_dog	1	2	Point	Communicative	1
Shima	Wolf	1	1	Point	Communicative	1
Shima	Wolf	1	2	Point	Communicative	1
Shima	Wolf	2	1	Point	Communicative	1
Shima	Wolf	2	2	Point	Communicative	0
Spike	Pet_dog	1	1	Point	Communicative	1
Spike	Pet_dog	1	2	Point	Communicative	1
Tala	Wolf	1	1	Point	Communicative	1
Tala	Wolf	1	2	Point	Communicative	1
Tala	Wolf	2	1	Point	Communicative	0
Tala	Wolf	2	2	Point	Communicative	1
Tika	Pet_dog	1	1	Point	Communicative	0
Tika	Pet_dog	1	2	Point	Communicative	1
Todor	Pet_dog	1	1	Point	Communicative	0
Todor	Pet_dog	1	2	Point	Communicative	1
Todor	Pet_dog	2	1	Point	Communicative	1
Todor	Pet_dog	2	2	Point	Communicative	1
Tuukka	Pet_dog	1	1	Point	Communicative	0
Tuukka	Pet_dog	1	2	Point	Communicative	0
Tuukka	Pet_dog	2	1	Point	Communicative	1
Tuukka	Pet_dog	2	2	Point	Communicative	1
Una	Wolf	1	1	Point	Communicative	1
Una	Wolf	1	2	Point	Communicative	0
Una	Wolf	2	1	Point	Communicative	1
Una	Wolf	2	2	Point	Communicative	0
Wamblee	Wolf	1	1	Point	Communicative	1
Wamblee	Wolf	1	2	Point	Communicative	1
Wamblee	Wolf	2	1	Point	Communicative	1
Wamblee	Wolf	2	2	Point	Communicative	0
Yukon	Wolf	1	1	Point	Communicative	1
Yukon	Wolf	1	2	Point	Communicative	1
Yukon	Wolf	2	1	Point	Communicative	1
Yukon	Wolf	2	2	Point	Communicative	1
Zuri	Pack_dog	1	1	Point	Communicative	1
Zuri	Pack_dog	1	2	Point	Communicative	1
Zuri	Pack_dog	2	1	Point	Communicative	1
Zuri	Pack_dog	2	2	Point	Communicative	1
Amarok	Wolf	1	1	Reach	Behavioural	1
Amarok	Wolf	1	2	Reach	Behavioural	0
Amarok	Wolf	2	1	Reach	Behavioural	1
Amarok	Wolf	2	2	Reach	Behavioural	1
Aragorn	Wolf	1	1	Reach	Behavioural	0
Aragorn	Wolf	1	2	Reach	Behavioural	0
Aragorn	Wolf	2	1	Reach	Behavioural	1
Aragorn	Wolf	2	2	Reach	Behavioural	1
Aramis	Pet_dog	1	1	Reach	Behavioural	0
Aramis	Pet_dog	1	2	Reach	Behavioural	1
Aramis	Pet_dog	2	1	Reach	Behavioural	1
Aramis	Pet_dog	2	2	Reach	Behavioural	1
Banzai	Pack_dog	1	1	Reach	Behavioural	1
Banzai	Pack_dog	1	2	Reach	Behavioural	0
Binti	Pack_dog	1	1	Reach	Behavioural	0
Binti	Pack_dog	1	2	Reach	Behavioural	0
Binti	Pack_dog	2	1	Reach	Behavioural	0
Binti	Pack_dog	2	2	Reach	Behavioural	0
Bora	Pack_dog	1	1	Reach	Behavioural	1
Bora	Pack_dog	1	2	Reach	Behavioural	0
Chitto	Wolf	1	1	Reach	Behavioural	1
Chitto	Wolf	1	2	Reach	Behavioural	1
Chitto	Wolf	2	1	Reach	Behavioural	1
Chitto	Wolf	2	2	Reach	Behavioural	0
Geronimo	Wolf	1	1	Reach	Behavioural	0
Geronimo	Wolf	1	2	Reach	Behavioural	0
Geronimo	Wolf	2	1	Reach	Behavioural	1
Geronimo	Wolf	2	2	Reach	Behavioural	0
Gombo	Pack_dog	1	1	Reach	Behavioural	0
Gombo	Pack_dog	1	2	Reach	Behavioural	1
Gombo	Pack_dog	2	1	Reach	Behavioural	1
Gombo	Pack_dog	2	2	Reach	Behavioural	1
Guinness	Pet_dog	1	1	Reach	Behavioural	1
Guinness	Pet_dog	1	2	Reach	Behavioural	0
Hakima	Pet_dog	1	1	Reach	Behavioural	0
Hakima	Pet_dog	1	2	Reach	Behavioural	1
Hakima	Pet_dog	2	1	Reach	Behavioural	1
Hakima	Pet_dog	2	2	Reach	Behavioural	0
Kenai	Wolf	1	1	Reach	Behavioural	0
Kenai	Wolf	1	2	Reach	Behavioural	0
Kenai	Wolf	2	1	Reach	Behavioural	1
Kenai	Wolf	2	2	Reach	Behavioural	0
Kilio	Pet_dog	1	1	Reach	Behavioural	1
Kilio	Pet_dog	1	2	Reach	Behavioural	0
Kilio	Pet_dog	2	1	Reach	Behavioural	1
Kilio	Pet_dog	2	2	Reach	Behavioural	0
Layla	Pack_dog	1	1	Reach	Behavioural	0
Layla	Pack_dog	1	2	Reach	Behavioural	0
Layla	Pack_dog	2	1	Reach	Behavioural	1
Layla	Pack_dog	2	2	Reach	Behavioural	1
Mago	Pet_dog	1	1	Reach	Behavioural	1
Mago	Pet_dog	1	2	Reach	Behavioural	1
Maisha	Pack_dog	2	1	Reach	Behavioural	0
Maisha	Pack_dog	2	2	Reach	Behavioural	1
Meru	Pack_dog	2	1	Reach	Behavioural	0
Meru	Pack_dog	2	2	Reach	Behavioural	0
Michel	Pet_dog	1	1	Reach	Behavioural	0
Michel	Pet_dog	1	2	Reach	Behavioural	0
Michel	Pet_dog	2	1	Reach	Behavioural	0
Michel	Pet_dog	2	2	Reach	Behavioural	1
Nanuk	Wolf	1	1	Reach	Behavioural	0
Nanuk	Wolf	1	2	Reach	Behavioural	0
Nanuk	Wolf	2	1	Reach	Behavioural	1
Nanuk	Wolf	2	2	Reach	Behavioural	1
Nia	Pack_dog	1	1	Reach	Behavioural	1
Nia	Pack_dog	1	2	Reach	Behavioural	1
Nia	Pack_dog	2	1	Reach	Behavioural	1
Nia	Pack_dog	2	2	Reach	Behavioural	1
Nuru	Pack_dog	1	1	Reach	Behavioural	1
Nuru	Pack_dog	1	2	Reach	Behavioural	1
Nuru	Pack_dog	2	1	Reach	Behavioural	1
Nuru	Pack_dog	2	2	Reach	Behavioural	1
Pepeo	Pack_dog	1	1	Reach	Behavioural	1
Pepeo	Pack_dog	1	2	Reach	Behavioural	0
Pepeo	Pack_dog	2	1	Reach	Behavioural	0
Pepeo	Pack_dog	2	2	Reach	Behavioural	0
Sahibu	Pack_dog	1	1	Reach	Behavioural	1
Sahibu	Pack_dog	1	2	Reach	Behavioural	0
Shima	Wolf	1	1	Reach	Behavioural	1
Shima	Wolf	1	2	Reach	Behavioural	0
Shima	Wolf	2	1	Reach	Behavioural	1
Shima	Wolf	2	2	Reach	Behavioural	1
Spike	Pet_dog	1	1	Reach	Behavioural	0
Spike	Pet_dog	1	2	Reach	Behavioural	0
Tala	Wolf	1	1	Reach	Behavioural	0
Tala	Wolf	1	2	Reach	Behavioural	0
Tala	Wolf	2	1	Reach	Behavioural	1
Tala	Wolf	2	2	Reach	Behavioural	0
Tika	Pet_dog	1	1	Reach	Behavioural	1
Tika	Pet_dog	1	2	Reach	Behavioural	0
Todor	Pet_dog	1	1	Reach	Behavioural	0
Todor	Pet_dog	1	2	Reach	Behavioural	1
Todor	Pet_dog	2	1	Reach	Behavioural	0
Todor	Pet_dog	2	2	Reach	Behavioural	1
Tuukka	Pet_dog	1	1	Reach	Behavioural	1
Tuukka	Pet_dog	1	2	Reach	Behavioural	0
Tuukka	Pet_dog	2	1	Reach	Behavioural	0
Tuukka	Pet_dog	2	2	Reach	Behavioural	1
Una	Wolf	1	1	Reach	Behavioural	1
Una	Wolf	1	2	Reach	Behavioural	0
Una	Wolf	2	1	Reach	Behavioural	1
Una	Wolf	2	2	Reach	Behavioural	0
Wamblee	Wolf	1	1	Reach	Behavioural	0
Wamblee	Wolf	1	2	Reach	Behavioural	0
Wamblee	Wolf	2	1	Reach	Behavioural	1
Wamblee	Wolf	2	2	Reach	Behavioural	1
Yukon	Wolf	1	1	Reach	Behavioural	0
Yukon	Wolf	1	2	Reach	Behavioural	1
Yukon	Wolf	2	1	Reach	Behavioural	1
Yukon	Wolf	2	2	Reach	Behavioural	0
Zuri	Pack_dog	1	1	Reach	Behavioural	0
Zuri	Pack_dog	1	2	Reach	Behavioural	1
Zuri	Pack_dog	2	1	Reach	Behavioural	0
Zuri	Pack_dog	2	2	Reach	Behavioural	0
Amarok	Wolf	1	1	Shape	Causal	1
Amarok	Wolf	1	2	Shape	Causal	0
Amarok	Wolf	2	1	Shape	Causal	1
Amarok	Wolf	2	2	Shape	Causal	1
Aragorn	Wolf	1	1	Shape	Causal	1
Aragorn	Wolf	1	2	Shape	Causal	0
Aragorn	Wolf	2	1	Shape	Causal	0
Aragorn	Wolf	2	2	Shape	Causal	0
Aramis	Pet_dog	1	1	Shape	Causal	0
Aramis	Pet_dog	1	2	Shape	Causal	1
Aramis	Pet_dog	2	1	Shape	Causal	0
Aramis	Pet_dog	2	2	Shape	Causal	1
Banzai	Pack_dog	1	1	Shape	Causal	0
Banzai	Pack_dog	1	2	Shape	Causal	0
Binti	Pack_dog	1	1	Shape	Causal	0
Binti	Pack_dog	1	2	Shape	Causal	0
Binti	Pack_dog	2	1	Shape	Causal	1
Binti	Pack_dog	2	2	Shape	Causal	0
Bora	Pack_dog	1	1	Shape	Causal	1
Bora	Pack_dog	1	2	Shape	Causal	0
Chitto	Wolf	1	1	Shape	Causal	1
Chitto	Wolf	1	2	Shape	Causal	1
Chitto	Wolf	2	1	Shape	Causal	1
Chitto	Wolf	2	2	Shape	Causal	1
Geronimo	Wolf	1	1	Shape	Causal	0
Geronimo	Wolf	1	2	Shape	Causal	0
Geronimo	Wolf	2	1	Shape	Causal	1
Geronimo	Wolf	2	2	Shape	Causal	0
Gombo	Pack_dog	1	1	Shape	Causal	1
Gombo	Pack_dog	1	2	Shape	Causal	1
Gombo	Pack_dog	2	1	Shape	Causal	1
Gombo	Pack_dog	2	2	Shape	Causal	0
Guinness	Pet_dog	1	1	Shape	Causal	0
Guinness	Pet_dog	1	2	Shape	Causal	0
Hakima	Pet_dog	1	1	Shape	Causal	1
Hakima	Pet_dog	1	2	Shape	Causal	1
Hakima	Pet_dog	2	1	Shape	Causal	1
Hakima	Pet_dog	2	2	Shape	Causal	0
Kenai	Wolf	1	1	Shape	Causal	0
Kenai	Wolf	1	2	Shape	Causal	0
Kenai	Wolf	2	1	Shape	Causal	1
Kenai	Wolf	2	2	Shape	Causal	0
Kilio	Pet_dog	1	1	Shape	Causal	0
Kilio	Pet_dog	1	2	Shape	Causal	1
Kilio	Pet_dog	2	1	Shape	Causal	1
Kilio	Pet_dog	2	2	Shape	Causal	0
Layla	Pack_dog	1	1	Shape	Causal	1
Layla	Pack_dog	1	2	Shape	Causal	1
Layla	Pack_dog	2	1	Shape	Causal	0
Layla	Pack_dog	2	2	Shape	Causal	0
Mago	Pet_dog	1	1	Shape	Causal	0
Mago	Pet_dog	1	2	Shape	Causal	0
Maisha	Pack_dog	2	1	Shape	Causal	0
Maisha	Pack_dog	2	2	Shape	Causal	1
Meru	Pack_dog	2	1	Shape	Causal	0
Meru	Pack_dog	2	2	Shape	Causal	0
Michel	Pet_dog	1	1	Shape	Causal	0
Michel	Pet_dog	1	2	Shape	Causal	1
Michel	Pet_dog	2	1	Shape	Causal	1
Michel	Pet_dog	2	2	Shape	Causal	0
Nanuk	Wolf	1	1	Shape	Causal	1
Nanuk	Wolf	1	2	Shape	Causal	1
Nanuk	Wolf	2	1	Shape	Causal	1
Nanuk	Wolf	2	2	Shape	Causal	1
Nia	Pack_dog	1	1	Shape	Causal	1
Nia	Pack_dog	1	2	Shape	Causal	0
Nia	Pack_dog	2	1	Shape	Causal	0
Nia	Pack_dog	2	2	Shape	Causal	0
Nuru	Pack_dog	1	1	Shape	Causal	0
Nuru	Pack_dog	1	2	Shape	Causal	0
Nuru	Pack_dog	2	1	Shape	Causal	0
Nuru	Pack_dog	2	2	Shape	Causal	0
Pepeo	Pack_dog	1	1	Shape	Causal	1
Pepeo	Pack_dog	1	2	Shape	Causal	0
Pepeo	Pack_dog	2	1	Shape	Causal	0
Pepeo	Pack_dog	2	2	Shape	Causal	1
Sahibu	Pack_dog	1	1	Shape	Causal	1
Sahibu	Pack_dog	1	2	Shape	Causal	1
Shima	Wolf	1	1	Shape	Causal	1
Shima	Wolf	1	2	Shape	Causal	1
Shima	Wolf	2	1	Shape	Causal	1
Shima	Wolf	2	2	Shape	Causal	1
Spike	Pet_dog	1	1	Shape	Causal	0
Spike	Pet_dog	1	2	Shape	Causal	1
Tala	Wolf	1	1	Shape	Causal	0
Tala	Wolf	1	2	Shape	Causal	1
Tala	Wolf	2	1	Shape	Causal	1
Tala	Wolf	2	2	Shape	Causal	1
Tika	Pet_dog	1	1	Shape	Causal	0
Tika	Pet_dog	1	2	Shape	Causal	1
Todor	Pet_dog	1	1	Shape	Causal	1
Todor	Pet_dog	1	2	Shape	Causal	1
Todor	Pet_dog	2	1	Shape	Causal	0
Todor	Pet_dog	2	2	Shape	Causal	1
Tuukka	Pet_dog	1	1	Shape	Causal	0
Tuukka	Pet_dog	1	2	Shape	Causal	1
Tuukka	Pet_dog	2	1	Shape	Causal	1
Tuukka	Pet_dog	2	2	Shape	Causal	1
Una	Wolf	1	1	Shape	Causal	0
Una	Wolf	1	2	Shape	Causal	1
Una	Wolf	2	1	Shape	Causal	0
Una	Wolf	2	2	Shape	Causal	0
Wamblee	Wolf	1	1	Shape	Causal	1
Wamblee	Wolf	1	2	Shape	Causal	1
Wamblee	Wolf	2	1	Shape	Causal	1
Wamblee	Wolf	2	2	Shape	Causal	0
Yukon	Wolf	1	1	Shape	Causal	0
Yukon	Wolf	1	2	Shape	Causal	0
Yukon	Wolf	2	1	Shape	Causal	1
Yukon	Wolf	2	2	Shape	Causal	1
Zuri	Pack_dog	1	1	Shape	Causal	1
Zuri	Pack_dog	1	2	Shape	Causal	0
Zuri	Pack_dog	2	1	Shape	Causal	1
Zuri	Pack_dog	2	2	Shape	Causal	0

## Sheet: Position and Orientation
Animal_ID	Group	Session	Trial	Cue_type	Condition	Position_table	Orientation_table	Position_out_of_sight	Orientation_looking_away	Total_time_in_s
Asali	Pack_dog	1	1	Open	Behavioural	21.4	19	0	2.4	21.4
Asali	Pack_dog	1	2	Open	Behavioural	21.4	19	0	2.4	21.4
Asali	Pack_dog	2	1	Open	Behavioural	23.8	20	0	3.8	23.8
Asali	Pack_dog	2	2	Open	Behavioural	20.6	14.4	0	6.2	20.6
Banzai	Pack_dog	1	1	Open	Behavioural	10.2	10.2	8	0	18.2
Banzai	Pack_dog	1	2	Open	Behavioural	18.6	15.6	0	3	18.6
Binti	Pack_dog	1	1	Open	Behavioural	20.6	20	0	0.6	20.6
Binti	Pack_dog	1	2	Open	Behavioural	17.8	11	0.6	6.8	18.4
Binti	Pack_dog	2	1	Open	Behavioural	22.8	22.8	0	0	22.8
Binti	Pack_dog	2	2	Open	Behavioural	21.4	17.2	5.8	4.2	27.2
Bora	Pack_dog	1	1	Open	Behavioural	17.8	16.8	0	1	17.8
Bora	Pack_dog	1	2	Open	Behavioural	26.2	21.4	0	4.8	26.2
Bora	Pack_dog	2	1	Open	Behavioural	24.6	21	0	3.6	24.6
Bora	Pack_dog	2	2	Open	Behavioural	20	15.4	0	4.6	20
Enzi	Pack_dog	1	1	Open	Behavioural	22.6	21.2	0	1.4	22.6
Enzi	Pack_dog	1	2	Open	Behavioural	21.2	21.2	0	0	21.2
Enzi	Pack_dog	2	1	Open	Behavioural	20.8	17.4	0	3.4	20.8
Enzi	Pack_dog	2	2	Open	Behavioural	21.2	10.8	0	10.4	21.2
Gombo	Pack_dog	1	1	Open	Behavioural	22.2	21.8	0	0.4	22.2
Gombo	Pack_dog	1	2	Open	Behavioural	21.6	21.6	0	0	21.6
Gombo	Pack_dog	2	1	Open	Behavioural	24.2	21.8	0	2.4	24.2
Gombo	Pack_dog	2	2	Open	Behavioural	19.2	17.4	0	1.8	19.2
Layla	Pack_dog	1	1	Open	Behavioural	30.6	26.4	0	4.2	30.6
Layla	Pack_dog	1	2	Open	Behavioural	26.6	26.6	0	0	26.6
Layla	Pack_dog	2	1	Open	Behavioural	34.2	29.2	0	5	34.2
Layla	Pack_dog	2	2	Open	Behavioural	32	29.4	0	2.6	32
Maisha	Pack_dog	1	1	Open	Behavioural	21	16.6	0	4.4	21
Maisha	Pack_dog	1	2	Open	Behavioural	21.6	20	0	1.6	21.6
Maisha	Pack_dog	2	1	Open	Behavioural	21.8	19.8	1.6	2	23.4
Maisha	Pack_dog	2	2	Open	Behavioural	22.2	22.2	0	0	22.2
Meru	Pack_dog	1	1	Open	Behavioural	25.2	20.2	0	5	25.2
Meru	Pack_dog	1	2	Open	Behavioural	20	17	0	3	20
Meru	Pack_dog	2	1	Open	Behavioural	19.2	16.2	0	3	19.2
Meru	Pack_dog	2	2	Open	Behavioural	19.4	13.4	0	6	19.4
Nia	Pack_dog	1	1	Open	Behavioural	23.6	22.2	0	1.4	23.6
Nia	Pack_dog	1	2	Open	Behavioural	20.2	17.8	0	2.4	20.2
Nia	Pack_dog	2	1	Open	Behavioural	22	13.2	0	8.8	22
Nia	Pack_dog	2	2	Open	Behavioural	23	22	0	1	23
Nuru	Pack_dog	1	1	Open	Behavioural	19.8	17.6	0	2.2	19.8
Nuru	Pack_dog	1	2	Open	Behavioural	20.6	19.8	0	0.8	20.6
Nuru	Pack_dog	2	1	Open	Behavioural	22.6	17.2	0	5.4	22.6
Nuru	Pack_dog	2	2	Open	Behavioural	19.2	17.8	0	1.4	19.2
Pepeo	Pack_dog	1	1	Open	Behavioural	22.8	20.6	2	2.2	24.8
Pepeo	Pack_dog	1	2	Open	Behavioural	24.4	23.8	0	0.6	24.4
Pepeo	Pack_dog	2	1	Open	Behavioural	23.4	22	0	1.4	23.4
Pepeo	Pack_dog	2	2	Open	Behavioural	22.6	18.4	0	4.2	22.6
Sahibu	Pack_dog	1	1	Open	Behavioural	25.8	22.2	0	3.6	25.8
Sahibu	Pack_dog	1	2	Open	Behavioural	19.6	16.4	4.4	3.2	24
Sahibu	Pack_dog	2	1	Open	Behavioural	24	24	0	0	24
Sahibu	Pack_dog	2	2	Open	Behavioural	25.4	25.4	0	0	25.4
Zuri	Pack_dog	1	1	Open	Behavioural	30	19.2	0	10.8	30
Zuri	Pack_dog	1	2	Open	Behavioural	12.6	8.8	6.6	3.8	19.2
Zuri	Pack_dog	2	1	Open	Behavioural	23.2	21.2	0	2	23.2
Zuri	Pack_dog	2	2	Open	Behavioural	22.8	20.6	0	2.2	22.8
Aramis	Pet_dog	1	1	Open	Behavioural	26	24.8	0	1.2	26
Aramis	Pet_dog	1	2	Open	Behavioural	22	20.8	0	1.2	22
Aramis	Pet_dog	2	1	Open	Behavioural	19.8	18.4	0	1.4	19.8
Aramis	Pet_dog	2	2	Open	Behavioural	20.6	20.4	0	0.2	20.6
Cookie	Pet_dog	1	1	Open	Behavioural	22.4	22.4	0	0	22.4
Cookie	Pet_dog	1	2	Open	Behavioural	23.2	18.6	0	4.6	23.2
Cookie	Pet_dog	2	1	Open	Behavioural	29.4	29.4	0	0	29.4
Cookie	Pet_dog	2	2	Open	Behavioural	30	30	0	0	30
Guinness	Pet_dog	1	1	Open	Behavioural	25.4	25.4	0	0	25.4
Guinness	Pet_dog	1	2	Open	Behavioural	20.2	16.4	0	3.8	20.2
Guinness	Pet_dog	2	1	Open	Behavioural	23.2	21	0	2.2	23.2
Guinness	Pet_dog	2	2	Open	Behavioural	23.4	23.4	0	0	23.4
Hakima	Pet_dog	1	1	Open	Behavioural	30.6	21.8	0	8.8	30.6
Hakima	Pet_dog	1	2	Open	Behavioural	32.8	8.8	0	24	32.8
Hakima	Pet_dog	2	1	Open	Behavioural	41.8	23.4	0	18.4	41.8
Hakima	Pet_dog	2	2	Open	Behavioural	4.4	1.8	23	2.6	27.4
Hybie	Pet_dog	1	1	Open	Behavioural	22.4	22.4	0	0	22.4
Hybie	Pet_dog	1	2	Open	Behavioural	22.6	22.6	0	0	22.6
Hybie	Pet_dog	2	1	Open	Behavioural	31.8	23.2	0	8.6	31.8
Hybie	Pet_dog	2	2	Open	Behavioural	17.4	16.8	0	0.6	17.4
Kilio	Pet_dog	1	1	Open	Behavioural	24	24	0	0	24
Kilio	Pet_dog	1	2	Open	Behavioural	23	20.4	0	2.6	23
Kilio	Pet_dog	2	1	Open	Behavioural	30.6	21.6	0	9	30.6
Kilio	Pet_dog	2	2	Open	Behavioural	32.4	22	0	10.4	32.4
Mago	Pet_dog	1	1	Open	Behavioural	27.6	27.2	0	0.4	27.6
Mago	Pet_dog	1	2	Open	Behavioural	25	25	0	0	25
Mago	Pet_dog	2	1	Open	Behavioural	20.2	20.2	0	0	20.2
Mago	Pet_dog	2	2	Open	Behavioural	17.8	17.8	0	0	17.8
Michel	Pet_dog	1	1	Open	Behavioural	23	20.4	0	2.6	23
Michel	Pet_dog	1	2	Open	Behavioural	24.4	21.2	0	3.2	24.4
Michel	Pet_dog	2	1	Open	Behavioural	22.6	15.8	0	6.8	22.6
Michel	Pet_dog	2	2	Open	Behavioural	21.2	19	0	2.2	21.2
Spike	Pet_dog	1	1	Open	Behavioural	26.4	26.4	0	0	26.4
Spike	Pet_dog	1	2	Open	Behavioural	27.2	27.2	0	0	27.2
Spike	Pet_dog	2	1	Open	Behavioural	21.2	21.2	0	0	21.2
Spike	Pet_dog	2	2	Open	Behavioural	23	23	0	0	23
Tika	Pet_dog	1	1	Open	Behavioural	21.2	19.6	0	1.6	21.2
Tika	Pet_dog	1	2	Open	Behavioural	24.4	24.4	0	0	24.4
Tika	Pet_dog	2	1	Open	Behavioural	22.4	22.4	0	0	22.4
Tika	Pet_dog	2	2	Open	Behavioural	21.8	19	0	2.8	21.8
Todor	Pet_dog	1	1	Open	Behavioural	17.4	17.4	0	0	17.4
Todor	Pet_dog	1	2	Open	Behavioural	16.6	16.6	0	0	16.6
Todor	Pet_dog	2	1	Open	Behavioural	25.8	20.6	0	5.2	25.8
Todor	Pet_dog	2	2	Open	Behavioural	23	13.4	0	9.6	23
Tuukka	Pet_dog	1	1	Open	Behavioural	23	23	0	0	23
Tuukka	Pet_dog	1	2	Open	Behavioural	22.2	22.2	0	0	22.2
Tuukka	Pet_dog	2	1	Open	Behavioural	20.6	20.6	0	0	20.6
Tuukka	Pet_dog	2	2	Open	Behavioural	37.8	28.8	0	9	37.8
Amarok	Wolf	1	1	Open	Behavioural	22	22	0	0	22
Amarok	Wolf	1	2	Open	Behavioural	24	23.4	0	0.6	24
Amarok	Wolf	2	1	Open	Behavioural	19.6	18	0.6	1.6	20.2
Amarok	Wolf	2	2	Open	Behavioural	26.4	19	1	7.4	27.4
Aragorn	Wolf	1	1	Open	Behavioural	20.2	19.4	12.4	0.8	32.6
Aragorn	Wolf	1	2	Open	Behavioural	15	13.2	9	1.8	24
Aragorn	Wolf	2	1	Open	Behavioural	9.8	5.8	18.6	4	28.4
Aragorn	Wolf	2	2	Open	Behavioural	6.4	5.2	20.2	1.2	26.6
Chitto	Wolf	1	1	Open	Behavioural	26	26	0	0	26
Chitto	Wolf	1	2	Open	Behavioural	23	19.8	7.2	3.2	30.2
Chitto	Wolf	2	1	Open	Behavioural	29.2	27.6	0	1.6	29.2
Chitto	Wolf	2	2	Open	Behavioural	28.6	27.2	0	1.4	28.6
Geronimo	Wolf	1	1	Open	Behavioural	9.8	6	15	3.8	24.8
Geronimo	Wolf	1	2	Open	Behavioural	11.6	6	14.6	5.6	26.2
Geronimo	Wolf	2	1	Open	Behavioural	6.8	5	15.6	1.8	22.4
Geronimo	Wolf	2	2	Open	Behavioural	7.2	5.4	20.8	1.8	28
Kaspar	Wolf	1	1	Open	Behavioural	19.4	19.4	0	0	19.4
Kaspar	Wolf	1	2	Open	Behavioural	16.6	16.6	1	0	17.6
Kaspar	Wolf	2	1	Open	Behavioural	22.2	22.2	0	0	22.2
Kaspar	Wolf	2	2	Open	Behavioural	23.2	23	0	0.2	23.2
Kenai	Wolf	1	1	Open	Behavioural	17.2	14.2	6.4	3	23.6
Kenai	Wolf	1	2	Open	Behavioural	22.8	12.4	2.2	10.4	25
Kenai	Wolf	2	1	Open	Behavioural	27.8	22.2	13.2	5.6	41
Kenai	Wolf	2	2	Open	Behavioural	19.2	17	12	2.2	31.2
Nanuk	Wolf	1	1	Open	Behavioural	19.8	11.4	7.6	8.4	27.4
Nanuk	Wolf	1	2	Open	Behavioural	18.6	15.8	3.8	2.8	22.4
Nanuk	Wolf	2	1	Open	Behavioural	19.8	18.6	6.8	1.2	26.6
Nanuk	Wolf	2	2	Open	Behavioural	26	20.8	0	5.2	26
Shima	Wolf	1	1	Open	Behavioural	22.8	22	2	0.8	24.8
Shima	Wolf	1	2	Open	Behavioural	18.4	16.2	0	2.2	18.4
Shima	Wolf	2	1	Open	Behavioural	19	17.2	4.8	1.8	23.8
Shima	Wolf	2	2	Open	Behavioural	14.6	12.2	5.8	2.4	20.4
Tala	Wolf	1	1	Open	Behavioural	11	8.2	15.2	2.8	26.2
Tala	Wolf	1	2	Open	Behavioural	12	10.6	16.6	1.4	28.6
Tala	Wolf	2	1	Open	Behavioural	11.6	3	11.6	8.6	23.2
Tala	Wolf	2	2	Open	Behavioural	7.6	3.8	34.8	3.8	42.4
Una	Wolf	1	1	Open	Behavioural	21	14.2	0	6.8	21
Una	Wolf	1	2	Open	Behavioural	8.6	6.2	16.2	2.4	24.8
Una	Wolf	2	1	Open	Behavioural	2	2	21.2	0	23.2
Una	Wolf	2	2	Open	Behavioural	19.6	6.4	7.8	13.2	27.4
Wamblee	Wolf	1	1	Open	Behavioural	9.4	7.6	14.8	1.8	24.2
Wamblee	Wolf	1	2	Open	Behavioural	15	13.2	2.2	1.8	17.2
Wamblee	Wolf	2	1	Open	Behavioural	19.6	13	6.6	6.6	26.2
Wamblee	Wolf	2	2	Open	Behavioural	12.2	8.2	13.2	4	25.4
Yukon	Wolf	1	1	Open	Behavioural	12.8	10	14.2	2.8	27
Yukon	Wolf	1	2	Open	Behavioural	17.6	14	3.6	3.6	21.2
Yukon	Wolf	2	1	Open	Behavioural	24	22.8	0	1.2	24
Yukon	Wolf	2	2	Open	Behavioural	21.6	16.4	2.2	5.2	23.8
Asali	Pack_dog	1	1	Reach	Behavioural	9.8	9.8	0	0	9.8
Asali	Pack_dog	1	2	Reach	Behavioural	12.2	8.6	0	3.6	12.2
Asali	Pack_dog	2	1	Reach	Behavioural	10	9.8	0	0.2	10
Asali	Pack_dog	2	2	Reach	Behavioural	9.4	6.8	0	2.6	9.4
Banzai	Pack_dog	1	1	Reach	Behavioural	9	9	0	0	9
Banzai	Pack_dog	1	2	Reach	Behavioural	11.2	11.2	0	0	11.2
Binti	Pack_dog	1	1	Reach	Behavioural	9.2	6.4	0	2.8	9.2
Binti	Pack_dog	1	2	Reach	Behavioural	11.6	9.4	0	2.2	11.6
Binti	Pack_dog	2	1	Reach	Behavioural	10	9	0.6	1	10.6
Binti	Pack_dog	2	2	Reach	Behavioural	11.4	3.4	0	8	11.4
Bora	Pack_dog	1	1	Reach	Behavioural	10.8	10.4	0	0.4	10.8
Bora	Pack_dog	1	2	Reach	Behavioural	9.6	9.2	0	0.4	9.6
Bora	Pack_dog	2	1	Reach	Behavioural	18.4	10.6	0	7.8	18.4
Bora	Pack_dog	2	2	Reach	Behavioural	12.4	12.4	0	0	12.4
Enzi	Pack_dog	1	1	Reach	Behavioural	13.2	12.6	0	0.6	13.2
Enzi	Pack_dog	1	2	Reach	Behavioural	11	10.8	0	0.2	11
Enzi	Pack_dog	2	1	Reach	Behavioural	13.4	12.8	0	0.6	13.4
Enzi	Pack_dog	2	2	Reach	Behavioural	10	10	0	0	10
Gombo	Pack_dog	1	1	Reach	Behavioural	11.6	11.6	0	0	11.6
Gombo	Pack_dog	1	2	Reach	Behavioural	11	11	0	0	11
Gombo	Pack_dog	2	1	Reach	Behavioural	9	9	0	0	9
Gombo	Pack_dog	2	2	Reach	Behavioural	8	7.6	0	0.4	8
Layla	Pack_dog	1	1	Reach	Behavioural	13.6	13.6	0	0	13.6
Layla	Pack_dog	1	2	Reach	Behavioural	15.2	11.6	0	3.6	15.2
Layla	Pack_dog	2	1	Reach	Behavioural	10.8	9.4	0	1.4	10.8
Layla	Pack_dog	2	2	Reach	Behavioural	15	14.6	0	0.4	15
Maisha	Pack_dog	1	1	Reach	Behavioural	8.8	8.8	0	0	8.8
Maisha	Pack_dog	1	2	Reach	Behavioural	9	9	0	0	9
Maisha	Pack_dog	2	1	Reach	Behavioural	10.2	10.2	0	0	10.2
Maisha	Pack_dog	2	2	Reach	Behavioural	9.2	9.2	0	0	9.2
Meru	Pack_dog	1	1	Reach	Behavioural	10	10	0	0	10
Meru	Pack_dog	1	2	Reach	Behavioural	11.4	10.8	0	0.6	11.4
Meru	Pack_dog	2	1	Reach	Behavioural	14.2	12.8	0	1.4	14.2
Meru	Pack_dog	2	2	Reach	Behavioural	9.2	9.2	0	0	9.2
Nia	Pack_dog	1	1	Reach	Behavioural	10.6	10.6	0	0	10.6
Nia	Pack_dog	1	2	Reach	Behavioural	12.6	12.6	0	0	12.6
Nia	Pack_dog	2	1	Reach	Behavioural	7.8	7.8	0	0	7.8
Nia	Pack_dog	2	2	Reach	Behavioural	10.6	10.6	0	0	10.6
Nuru	Pack_dog	1	1	Reach	Behavioural	10.2	10.2	0	0	10.2
Nuru	Pack_dog	1	2	Reach	Behavioural	9.4	8.4	0	1	9.4
Nuru	Pack_dog	2	1	Reach	Behavioural	14.2	11.4	0	2.8	14.2
Nuru	Pack_dog	2	2	Reach	Behavioural	9.8	9.8	0	0	9.8
Pepeo	Pack_dog	1	1	Reach	Behavioural	11	10.8	3.2	0.2	14.2
Pepeo	Pack_dog	1	2	Reach	Behavioural	8.6	8.6	0	0	8.6
Pepeo	Pack_dog	2	1	Reach	Behavioural	11.4	11.2	0	0.2	11.4
Pepeo	Pack_dog	2	2	Reach	Behavioural	9.8	9.8	0	0	9.8
Sahibu	Pack_dog	1	1	Reach	Behavioural	8.8	8.4	0	0.4	8.8
Sahibu	Pack_dog	1	2	Reach	Behavioural	12.2	11.2	0	1	12.2
Sahibu	Pack_dog	2	1	Reach	Behavioural	22.4	22.4	0	0	22.4
Sahibu	Pack_dog	2	2	Reach	Behavioural	11	11	0	0	11
Zuri	Pack_dog	1	1	Reach	Behavioural	10.2	10.2	0	0	10.2
Zuri	Pack_dog	1	2	Reach	Behavioural	8.8	5.8	0.2	3	9
Zuri	Pack_dog	2	1	Reach	Behavioural	10.2	10.2	0	0	10.2
Zuri	Pack_dog	2	2	Reach	Behavioural	12.8	11.8	0	1	12.8
Aramis	Pet_dog	1	1	Reach	Behavioural	8.4	8.4	0	0	8.4
Aramis	Pet_dog	1	2	Reach	Behavioural	8.6	8.6	0	0	8.6
Aramis	Pet_dog	2	1	Reach	Behavioural	7.2	7	0	0.2	7.2
Aramis	Pet_dog	2	2	Reach	Behavioural	7	7	0	0	7
Cookie	Pet_dog	1	1	Reach	Behavioural	7.4	7.4	0	0	7.4
Cookie	Pet_dog	1	2	Reach	Behavioural	7.4	7.4	0	0	7.4
Cookie	Pet_dog	2	1	Reach	Behavioural	10.2	10.2	0	0	10.2
Cookie	Pet_dog	2	2	Reach	Behavioural	9.2	9.2	0	0	9.2
Guinness	Pet_dog	1	1	Reach	Behavioural	8.2	8.2	0	0	8.2
Guinness	Pet_dog	1	2	Reach	Behavioural	6.6	6.6	0	0	6.6
Guinness	Pet_dog	2	1	Reach	Behavioural	6.6	6.6	0	0	6.6
Guinness	Pet_dog	2	2	Reach	Behavioural	8.2	8.2	0	0	8.2
Hakima	Pet_dog	1	1	Reach	Behavioural	9.6	9.6	0	0	9.6
Hakima	Pet_dog	1	2	Reach	Behavioural	17	11.8	0	5.2	17
Hakima	Pet_dog	2	1	Reach	Behavioural	8.2	7	0	1.2	8.2
Hakima	Pet_dog	2	2	Reach	Behavioural	3.2	1.2	8.2	2	11.4
Hybie	Pet_dog	1	1	Reach	Behavioural	8.8	8.8	0	0	8.8
Hybie	Pet_dog	1	2	Reach	Behavioural	8.4	8.4	0	0	8.4
Hybie	Pet_dog	2	1	Reach	Behavioural	9.4	9.4	0	0	9.4
Hybie	Pet_dog	2	2	Reach	Behavioural	7.8	7.8	0	0	7.8
Kilio	Pet_dog	1	1	Reach	Behavioural	8.6	8.6	0	0	8.6
Kilio	Pet_dog	1	2	Reach	Behavioural	6	6	0	0	6
Kilio	Pet_dog	2	1	Reach	Behavioural	11	10.8	0	0.2	11
Kilio	Pet_dog	2	2	Reach	Behavioural	9	9	0	0	9
Mago	Pet_dog	1	1	Reach	Behavioural	9.6	9.6	0	0	9.6
Mago	Pet_dog	1	2	Reach	Behavioural	6.4	6.4	0	0	6.4
Mago	Pet_dog	2	1	Reach	Behavioural	9.4	9.4	0	0	9.4
Mago	Pet_dog	2	2	Reach	Behavioural	7	7	0	0	7
Michel	Pet_dog	1	1	Reach	Behavioural	5.8	4.8	0	1	5.8
Michel	Pet_dog	1	2	Reach	Behavioural	7.8	7.8	0	0	7.8
Michel	Pet_dog	2	1	Reach	Behavioural	11.4	11	0	0.4	11.4
Michel	Pet_dog	2	2	Reach	Behavioural	5.2	5.2	0	0	5.2
Spike	Pet_dog	1	1	Reach	Behavioural	8.2	8.2	0	0	8.2
Spike	Pet_dog	1	2	Reach	Behavioural	10.6	10.6	0	0	10.6
Spike	Pet_dog	2	1	Reach	Behavioural	7.6	7.6	0	0	7.6
Spike	Pet_dog	2	2	Reach	Behavioural	12	11.6	0	0.4	12
Tika	Pet_dog	1	1	Reach	Behavioural	8.6	8.6	0	0	8.6
Tika	Pet_dog	1	2	Reach	Behavioural	10.4	10.4	0	0	10.4
Tika	Pet_dog	2	1	Reach	Behavioural	7	7	0	0	7
Tika	Pet_dog	2	2	Reach	Behavioural	6	6	0	0	6
Todor	Pet_dog	1	1	Reach	Behavioural	6.4	6.4	0	0	6.4
Todor	Pet_dog	1	2	Reach	Behavioural	7	7	0	0	7
Todor	Pet_dog	2	1	Reach	Behavioural	6.4	5.6	0	0.8	6.4
Todor	Pet_dog	2	2	Reach	Behavioural	7.8	4	7.4	3.8	15.2
Tuukka	Pet_dog	1	1	Reach	Behavioural	9.2	9.2	0	0	9.2
Tuukka	Pet_dog	1	2	Reach	Behavioural	9.6	5.8	0	3.8	9.6
Tuukka	Pet_dog	2	1	Reach	Behavioural	9.6	9.4	0	0.2	9.6
Tuukka	Pet_dog	2	2	Reach	Behavioural	10	8.8	0	1.2	10
Amarok	Wolf	1	1	Reach	Behavioural	10.2	10.2	0	0	10.2
Amarok	Wolf	1	2	Reach	Behavioural	8.6	8.6	0	0	8.6
Amarok	Wolf	2	1	Reach	Behavioural	12.6	12.6	0	0	12.6
Amarok	Wolf	2	2	Reach	Behavioural	11	11	0	0	11
Aragorn	Wolf	1	1	Reach	Behavioural	8.6	8.6	3.6	0	12.2
Aragorn	Wolf	1	2	Reach	Behavioural	6.6	6.2	7.4	0.4	14
Aragorn	Wolf	2	1	Reach	Behavioural	14.4	14.4	0	0	14.4
Aragorn	Wolf	2	2	Reach	Behavioural	11	11	3	0	14
Chitto	Wolf	1	1	Reach	Behavioural	10.6	10.6	1.2	0	11.8
Chitto	Wolf	1	2	Reach	Behavioural	12.8	12.8	0	0	12.8
Chitto	Wolf	2	1	Reach	Behavioural	13.4	13.4	0	0	13.4
Chitto	Wolf	2	2	Reach	Behavioural	14	14	0	0	14
Geronimo	Wolf	1	1	Reach	Behavioural	10.8	9.2	3.6	1.6	14.4
Geronimo	Wolf	1	2	Reach	Behavioural	5.2	2.8	8.6	2.4	13.8
Geronimo	Wolf	2	1	Reach	Behavioural	6.6	5.8	9.6	0.8	16.2
Geronimo	Wolf	2	2	Reach	Behavioural	5.8	5	13.2	0.8	19
Kaspar	Wolf	1	1	Reach	Behavioural	8.8	8.8	0	0	8.8
Kaspar	Wolf	1	2	Reach	Behavioural	12.2	11	0	1.2	12.2
Kaspar	Wolf	2	1	Reach	Behavioural	9.8	9.8	0	0	9.8
Kaspar	Wolf	2	2	Reach	Behavioural	12.8	12.8	0	0	12.8
Kenai	Wolf	1	1	Reach	Behavioural	6.2	5.8	8	0.4	14.2
Kenai	Wolf	1	2	Reach	Behavioural	20.2	15.4	12.4	4.8	32.6
Kenai	Wolf	2	1	Reach	Behavioural	18	11.4	3.8	6.6	21.8
Kenai	Wolf	2	2	Reach	Behavioural	13.2	10.6	15.2	2.6	28.4
Nanuk	Wolf	1	1	Reach	Behavioural	11.2	10.8	0	0.4	11.2
Nanuk	Wolf	1	2	Reach	Behavioural	9.2	9	0.8	0.2	10
Nanuk	Wolf	2	1	Reach	Behavioural	14.4	14.4	0	0	14.4
Nanuk	Wolf	2	2	Reach	Behavioural	11.8	8.8	0	3	11.8
Shima	Wolf	1	1	Reach	Behavioural	10.8	10.8	0	0	10.8
Shima	Wolf	1	2	Reach	Behavioural	10.4	10.4	0	0	10.4
Shima	Wolf	2	1	Reach	Behavioural	11.2	11.2	0	0	11.2
Shima	Wolf	2	2	Reach	Behavioural	11.8	11	0	0.8	11.8
Tala	Wolf	1	1	Reach	Behavioural	14	12.4	0	1.6	14
Tala	Wolf	1	2	Reach	Behavioural	23.2	9.6	18.4	13.6	41.6
Tala	Wolf	2	1	Reach	Behavioural	22.6	16	27.4	6.6	50
Tala	Wolf	2	2	Reach	Behavioural	7.4	3.8	28.4	3.6	35.8
Una	Wolf	1	1	Reach	Behavioural	10	7.8	0	2.2	10
Una	Wolf	1	2	Reach	Behavioural	1.4	1.4	10	0	11.4
Una	Wolf	2	1	Reach	Behavioural	2.8	2.8	19.4	0	22.2
Una	Wolf	2	2	Reach	Behavioural	2.2	1.6	20.4	0.6	22.6
Wamblee	Wolf	1	1	Reach	Behavioural	8.2	6.2	11	2	19.2
Wamblee	Wolf	1	2	Reach	Behavioural	11.4	11.4	0	0	11.4
Wamblee	Wolf	2	1	Reach	Behavioural	7.6	6.2	13.8	1.4	21.4
Wamblee	Wolf	2	2	Reach	Behavioural	16.4	14.4	1	2	17.4
Yukon	Wolf	1	1	Reach	Behavioural	11.6	10	0	1.6	11.6
Yukon	Wolf	1	2	Reach	Behavioural	10.4	9.4	1.8	1	12.2
Yukon	Wolf	2	1	Reach	Behavioural	15.6	15.6	0	0	15.6
Yukon	Wolf	2	2	Reach	Behavioural	13.2	12.8	0	0.4	13.2
Asali	Pack_dog	1	1	Noise	Causal	20.6	14.6	0	6	20.6
Asali	Pack_dog	1	2	Noise	Causal	22.6	15.6	0	7	22.6
Asali	Pack_dog	2	1	Noise	Causal	22.6	12.8	0	9.8	22.6
Asali	Pack_dog	2	2	Noise	Causal	18	14.6	0	3.4	18
Banzai	Pack_dog	1	1	Noise	Causal	19.6	19.6	5	0	24.6
Banzai	Pack_dog	1	2	Noise	Causal	11	11	20.2	0	31.2
Binti	Pack_dog	1	1	Noise	Causal	15.8	13	11	2.8	26.8
Binti	Pack_dog	1	2	Noise	Causal	36.4	22.4	1	14	37.4
Binti	Pack_dog	2	1	Noise	Causal	25.6	17.6	0	8	25.6
Binti	Pack_dog	2	2	Noise	Causal	22.2	18.2	0	4	22.2
Bora	Pack_dog	1	1	Noise	Causal	18.2	18.2	0	0	18.2
Bora	Pack_dog	1	2	Noise	Causal	23.6	13	0	10.6	23.6
Bora	Pack_dog	2	1	Noise	Causal	25.4	6.6	0	18.8	25.4
Bora	Pack_dog	2	2	Noise	Causal	26.2	5.2	0	21	26.2
Enzi	Pack_dog	1	1	Noise	Causal	24.4	24.4	0	0	24.4
Enzi	Pack_dog	1	2	Noise	Causal	28.6	27.2	0	1.4	28.6
Enzi	Pack_dog	2	1	Noise	Causal	27	27	0	0	27
Enzi	Pack_dog	2	2	Noise	Causal	21.6	21.6	0	0	21.6
Gombo	Pack_dog	1	1	Noise	Causal	27	25.4	0	1.6	27
Gombo	Pack_dog	1	2	Noise	Causal	21.4	20.8	0	0.6	21.4
Gombo	Pack_dog	2	1	Noise	Causal	23.6	22.4	0	1.2	23.6
Gombo	Pack_dog	2	2	Noise	Causal	21	20.2	0	0.8	21
Layla	Pack_dog	1	1	Noise	Causal	4.2	4.2	19.6	0	23.8
Layla	Pack_dog	1	2	Noise	Causal	28.4	27	0	1.4	28.4
Layla	Pack_dog	2	1	Noise	Causal	25.2	23.8	0	1.4	25.2
Layla	Pack_dog	2	2	Noise	Causal	1.2	1.2	23.6	0	24.8
Maisha	Pack_dog	1	1	Noise	Causal	12	9.6	13.8	2.4	25.8
Maisha	Pack_dog	1	2	Noise	Causal	18.4	17.4	8.2	1	26.6
Maisha	Pack_dog	2	1	Noise	Causal	8.2	6.6	13.2	1.6	21.4
Maisha	Pack_dog	2	2	Noise	Causal	7.6	5.2	14.8	2.4	22.4
Meru	Pack_dog	1	1	Noise	Causal	2.2	2	25.6	0.2	27.8
Meru	Pack_dog	1	2	Noise	Causal	23.4	13.2	0.4	10.2	23.8
Meru	Pack_dog	2	1	Noise	Causal	25.4	17.4	0	8	25.4
Meru	Pack_dog	2	2	Noise	Causal	21.2	15.8	0	5.4	21.2
Nia	Pack_dog	1	1	Noise	Causal	14.4	10.6	9	3.8	23.4
Nia	Pack_dog	1	2	Noise	Causal	18.6	14.8	25.6	3.8	44.2
Nia	Pack_dog	2	1	Noise	Causal	21.6	21	0	0.6	21.6
Nia	Pack_dog	2	2	Noise	Causal	23.6	22.2	0	1.4	23.6
Nuru	Pack_dog	1	1	Noise	Causal	20.8	13	1.2	7.8	22
Nuru	Pack_dog	1	2	Noise	Causal	20.8	16	0	4.8	20.8
Nuru	Pack_dog	2	1	Noise	Causal	20.2	20.2	0	0	20.2
Nuru	Pack_dog	2	2	Noise	Causal	22.8	11.2	0	11.6	22.8
Pepeo	Pack_dog	1	1	Noise	Causal	33.4	22	16.8	11.4	50.2
Pepeo	Pack_dog	1	2	Noise	Causal	4.4	4	25.6	0.4	30
Pepeo	Pack_dog	2	1	Noise	Causal	28	21.8	36.4	6.2	64.4
Pepeo	Pack_dog	2	2	Noise	Causal	25.2	20.4	0	4.8	25.2
Sahibu	Pack_dog	1	1	Noise	Causal	23.8	22.4	0	1.4	23.8
Sahibu	Pack_dog	1	2	Noise	Causal	21	20	0	1	21
Sahibu	Pack_dog	2	1	Noise	Causal	23.6	23.6	1.4	0	25
Sahibu	Pack_dog	2	2	Noise	Causal	25.4	23.4	0	2	25.4
Zuri	Pack_dog	1	1	Noise	Causal	11.6	11.6	7.2	0	18.8
Zuri	Pack_dog	1	2	Noise	Causal	18	15.6	0	2.4	18
Zuri	Pack_dog	2	1	Noise	Causal	25	21.8	0	3.2	25
Zuri	Pack_dog	2	2	Noise	Causal	18.4	15	0	3.4	18.4
Aramis	Pet_dog	1	1	Noise	Causal	39.8	36.8	0	3	39.8
Aramis	Pet_dog	1	2	Noise	Causal	41.8	35.4	0	6.4	41.8
Aramis	Pet_dog	2	1	Noise	Causal	37.4	19.6	0	17.8	37.4
Aramis	Pet_dog	2	2	Noise	Causal	36.6	31.4	0	5.2	36.6
Cookie	Pet_dog	1	1	Noise	Causal	27.4	26	0	1.4	27.4
Cookie	Pet_dog	1	2	Noise	Causal	31.8	29.2	0	2.6	31.8
Cookie	Pet_dog	2	1	Noise	Causal	28.8	27.8	0	1	28.8
Cookie	Pet_dog	2	2	Noise	Causal	34.2	26.4	0	7.8	34.2
Guinness	Pet_dog	1	1	Noise	Causal	31.4	27.2	0	4.2	31.4
Guinness	Pet_dog	1	2	Noise	Causal	39.8	33.4	0	6.4	39.8
Guinness	Pet_dog	2	1	Noise	Causal	61.6	55.6	0	6	61.6
Guinness	Pet_dog	2	2	Noise	Causal	30.8	30.8	0	0	30.8
Hakima	Pet_dog	1	1	Noise	Causal	55	25.6	0	29.4	55
Hakima	Pet_dog	1	2	Noise	Causal	2.8	2.2	23.4	0.6	26.2
Hakima	Pet_dog	2	1	Noise	Causal	9.6	7	31.6	2.6	41.2
Hakima	Pet_dog	2	2	Noise	Causal	4.6	4.6	42.6	0	47.2
Hybie	Pet_dog	1	1	Noise	Causal	28.4	27.6	0	0.8	28.4
Hybie	Pet_dog	1	2	Noise	Causal	20.6	19.8	0	0.8	20.6
Hybie	Pet_dog	2	1	Noise	Causal	24.4	23	0	1.4	24.4
Hybie	Pet_dog	2	2	Noise	Causal	23.6	22.6	0	1	23.6
Kilio	Pet_dog	1	1	Noise	Causal	14.4	12.8	18.6	1.6	33
Kilio	Pet_dog	1	2	Noise	Causal	28.6	19.8	0	8.8	28.6
Kilio	Pet_dog	2	1	Noise	Causal	36.4	22	0	14.4	36.4
Kilio	Pet_dog	2	2	Noise	Causal	35.6	25.2	0	10.4	35.6
Mago	Pet_dog	1	1	Noise	Causal	26	25.4	5.8	0.6	31.8
Mago	Pet_dog	1	2	Noise	Causal	36.8	31	9.2	5.8	46
Mago	Pet_dog	2	1	Noise	Causal	24.2	15.2	6.2	9	30.4
Mago	Pet_dog	2	2	Noise	Causal	35.2	30.6	0	4.6	35.2
Michel	Pet_dog	1	1	Noise	Causal	34.6	16	0	18.6	34.6
Michel	Pet_dog	1	2	Noise	Causal	37.2	21	0	16.2	37.2
Michel	Pet_dog	2	1	Noise	Causal	35.4	17.6	0	17.8	35.4
Michel	Pet_dog	2	2	Noise	Causal	32.4	27.4	0	5	32.4
Spike	Pet_dog	1	1	Noise	Causal	35.8	35.8	0	0	35.8
Spike	Pet_dog	1	2	Noise	Causal	33.4	33.4	0	0	33.4
Spike	Pet_dog	2	1	Noise	Causal	31.2	30.4	0	0.8	31.2
Spike	Pet_dog	2	2	Noise	Causal	31.6	7.6	0	24	31.6
Tika	Pet_dog	1	1	Noise	Causal	46	34.6	16	11.4	62
Tika	Pet_dog	1	2	Noise	Causal	53.6	51.8	0	1.8	53.6
Tika	Pet_dog	2	1	Noise	Causal	33.2	27.4	0	5.8	33.2
Tika	Pet_dog	2	2	Noise	Causal	27	10	18.6	17	45.6
Todor	Pet_dog	1	1	Noise	Causal	51.2	39.8	8.8	11.4	60
Todor	Pet_dog	1	2	Noise	Causal	28.6	22.4	15.6	6.2	44.2
Todor	Pet_dog	2	1	Noise	Causal	12.8	6	21.6	6.8	34.4
Todor	Pet_dog	2	2	Noise	Causal	40	36	2.6	4	42.6
Tuukka	Pet_dog	1	1	Noise	Causal	27	19.2	0	7.8	27
Tuukka	Pet_dog	1	2	Noise	Causal	29.4	23.6	0	5.8	29.4
Tuukka	Pet_dog	2	1	Noise	Causal	23.8	16.8	0	7	23.8
Tuukka	Pet_dog	2	2	Noise	Causal	20.6	17	0	3.6	20.6
Amarok	Wolf	1	1	Noise	Causal	18.8	17.8	0	1	18.8
Amarok	Wolf	1	2	Noise	Causal	19.2	17.8	0	1.4	19.2
Amarok	Wolf	2	1	Noise	Causal	25.4	20.8	0	4.6	25.4
Amarok	Wolf	2	2	Noise	Causal	24	21.4	0	2.6	24
Aragorn	Wolf	1	1	Noise	Causal	21.6	19.4	8.6	2.2	30.2
Aragorn	Wolf	1	2	Noise	Causal	19	17.2	11.8	1.8	30.8
Aragorn	Wolf	2	1	Noise	Causal	16.2	14.8	14.2	1.4	30.4
Aragorn	Wolf	2	2	Noise	Causal	4.6	3.6	19.8	1	24.4
Chitto	Wolf	1	1	Noise	Causal	20.6	19	7.6	1.6	28.2
Chitto	Wolf	1	2	Noise	Causal	29.6	27	0	2.6	29.6
Chitto	Wolf	2	1	Noise	Causal	24.2	24.2	0	0	24.2
Chitto	Wolf	2	2	Noise	Causal	21.4	19.8	3.2	1.6	24.6
Geronimo	Wolf	1	1	Noise	Causal	25.8	16	1.2	9.8	27
Geronimo	Wolf	1	2	Noise	Causal	9.2	3.2	15.8	6	25
Geronimo	Wolf	2	1	Noise	Causal	27.4	4.8	5.6	22.6	33
Geronimo	Wolf	2	2	Noise	Causal	11.8	9.2	16.6	2.6	28.4
Kaspar	Wolf	1	1	Noise	Causal	16.6	15	0	1.6	16.6
Kaspar	Wolf	1	2	Noise	Causal	17.8	16	5.6	1.8	23.4
Kaspar	Wolf	2	1	Noise	Causal	20.8	18.6	3.4	2.2	24.2
Kaspar	Wolf	2	2	Noise	Causal	22.8	22.8	0	0	22.8
Kenai	Wolf	1	1	Noise	Causal	24.6	22.2	8.4	2.4	33
Kenai	Wolf	1	2	Noise	Causal	32.4	28.6	0.8	3.8	33.2
Kenai	Wolf	2	1	Noise	Causal	15.2	11.4	17.2	3.8	32.4
Kenai	Wolf	2	2	Noise	Causal	26.6	22.8	9	3.8	35.6
Nanuk	Wolf	1	1	Noise	Causal	21.6	18.6	1.2	3	22.8
Nanuk	Wolf	1	2	Noise	Causal	12.8	6.4	8.6	6.4	21.4
Nanuk	Wolf	2	1	Noise	Causal	17.6	12.8	10.6	4.8	28.2
Nanuk	Wolf	2	2	Noise	Causal	11.6	7.4	15.6	4.2	27.2
Shima	Wolf	1	1	Noise	Causal	19	19	0	0	19
Shima	Wolf	1	2	Noise	Causal	17	14.4	8.2	2.6	25.2
Shima	Wolf	2	1	Noise	Causal	21	17.6	0	3.4	21
Shima	Wolf	2	2	Noise	Causal	17.6	13.6	15	4	32.6
Tala	Wolf	1	1	Noise	Causal	6.4	3.4	31.2	3	37.6
Tala	Wolf	1	2	Noise	Causal	22.8	10.6	6.6	12.2	29.4
Tala	Wolf	2	1	Noise	Causal	10.4	3	35.8	7.4	46.2
Tala	Wolf	2	2	Noise	Causal	8.6	6.2	13.4	2.4	22
Una	Wolf	1	1	Noise	Causal	6.6	6.6	23.4	0	30
Una	Wolf	1	2	Noise	Causal	11.2	10.8	26.8	0.4	38
Una	Wolf	2	1	Noise	Causal	18.2	14	1.8	4.2	20
Una	Wolf	2	2	Noise	Causal	3.6	3.6	27.8	0	31.4
Wamblee	Wolf	1	1	Noise	Causal	3.8	3.8	27.4	0	31.2
Wamblee	Wolf	1	2	Noise	Causal	17.2	13.6	10.2	3.6	27.4
Wamblee	Wolf	2	1	Noise	Causal	0.6	0.6	24	0	24.6
Wamblee	Wolf	2	2	Noise	Causal	23	18.2	4.6	4.8	27.6
Yukon	Wolf	1	1	Noise	Causal	25	13.8	6	11.2	31
Yukon	Wolf	1	2	Noise	Causal	19	12	6.4	7	25.4
Yukon	Wolf	2	1	Noise	Causal	18.8	12.6	6.8	6.2	25.6
Yukon	Wolf	2	2	Noise	Causal	9.6	6.8	23.6	2.8	33.2
Asali	Pack_dog	1	1	Shape	Causal	7	7	0	0	7
Asali	Pack_dog	1	2	Shape	Causal	3.8	2.2	0	1.6	3.8
Asali	Pack_dog	2	1	Shape	Causal	9.6	9.6	0	0	9.6
Asali	Pack_dog	2	2	Shape	Causal	3.8	3.8	6.2	0	10
Banzai	Pack_dog	1	1	Shape	Causal	10.6	5.8	0	4.8	10.6
Banzai	Pack_dog	1	2	Shape	Causal	5.4	5.4	0	0	5.4
Binti	Pack_dog	1	1	Shape	Causal	2.4	2.4	5	0	7.4
Binti	Pack_dog	1	2	Shape	Causal	5.2	3.6	1.4	1.6	6.6
Binti	Pack_dog	2	1	Shape	Causal	7.6	4.4	0	3.2	7.6
Binti	Pack_dog	2	2	Shape	Causal	6.4	6.4	0	0	6.4
Bora	Pack_dog	1	1	Shape	Causal	6.2	5.2	0	1	6.2
Bora	Pack_dog	1	2	Shape	Causal	5.8	1.8	0	4	5.8
Bora	Pack_dog	2	1	Shape	Causal	8.8	0.4	0	8.4	8.8
Bora	Pack_dog	2	2	Shape	Causal	5	2	0	3	5
Enzi	Pack_dog	1	1	Shape	Causal	5.6	5.6	0	0	5.6
Enzi	Pack_dog	1	2	Shape	Causal	10.6	9.2	0	1.4	10.6
Enzi	Pack_dog	2	1	Shape	Causal	9.4	9	0	0.4	9.4
Enzi	Pack_dog	2	2	Shape	Causal	8.8	8.8	0	0	8.8
Gombo	Pack_dog	1	1	Shape	Causal	6	6	0	0	6
Gombo	Pack_dog	1	2	Shape	Causal	4.8	4.8	0	0	4.8
Gombo	Pack_dog	2	1	Shape	Causal	5.2	4.6	0	0.6	5.2
Gombo	Pack_dog	2	2	Shape	Causal	8.6	8.6	0	0	8.6
Layla	Pack_dog	1	1	Shape	Causal	6.2	2.6	0	3.6	6.2
Layla	Pack_dog	1	2	Shape	Causal	9	7.6	0	1.4	9
Layla	Pack_dog	2	1	Shape	Causal	7.6	7.6	0	0	7.6
Layla	Pack_dog	2	2	Shape	Causal	5.8	1.8	0	4	5.8
Maisha	Pack_dog	1	1	Shape	Causal	6.8	6.8	0	0	6.8
Maisha	Pack_dog	1	2	Shape	Causal	5.4	5.4	0	0	5.4
Maisha	Pack_dog	2	1	Shape	Causal	5.6	5.6	0	0	5.6
Maisha	Pack_dog	2	2	Shape	Causal	5.2	4.2	0	1	5.2
Meru	Pack_dog	1	1	Shape	Causal	4.8	4.8	0	0	4.8
Meru	Pack_dog	1	2	Shape	Causal	4.6	4.6	0	0	4.6
Meru	Pack_dog	2	1	Shape	Causal	6.8	4.8	0	2	6.8
Meru	Pack_dog	2	2	Shape	Causal	6.2	6.2	0	0	6.2
Nia	Pack_dog	1	1	Shape	Causal	5.4	5.4	0	0	5.4
Nia	Pack_dog	1	2	Shape	Causal	5.4	5.4	0	0	5.4
Nia	Pack_dog	2	1	Shape	Causal	7.6	7.6	0	0	7.6
Nia	Pack_dog	2	2	Shape	Causal	7	7	0	0	7
Nuru	Pack_dog	1	1	Shape	Causal	7	5.6	0	1.4	7
Nuru	Pack_dog	1	2	Shape	Causal	5.2	3.4	0	1.8	5.2
Nuru	Pack_dog	2	1	Shape	Causal	5	4.2	0	0.8	5
Nuru	Pack_dog	2	2	Shape	Causal	6.4	6.4	0	0	6.4
Pepeo	Pack_dog	1	1	Shape	Causal	4.8	4.4	0	0.4	4.8
Pepeo	Pack_dog	1	2	Shape	Causal	6.6	6.6	0	0	6.6
Pepeo	Pack_dog	2	1	Shape	Causal	5.6	5.6	0	0	5.6
Pepeo	Pack_dog	2	2	Shape	Causal	4.6	3.2	0	1.4	4.6
Sahibu	Pack_dog	1	1	Shape	Causal	5.2	4.6	0	0.6	5.2
Sahibu	Pack_dog	1	2	Shape	Causal	4.6	4.6	0	0	4.6
Sahibu	Pack_dog	2	1	Shape	Causal	7.8	7.8	0	0	7.8
Sahibu	Pack_dog	2	2	Shape	Causal	9.6	8.2	0	1.4	9.6
Zuri	Pack_dog	1	1	Shape	Causal	4	3	0.2	1	4.2
Zuri	Pack_dog	1	2	Shape	Causal	4.4	4.4	0	0	4.4
Zuri	Pack_dog	2	1	Shape	Causal	12.4	12.4	0	0	12.4
Zuri	Pack_dog	2	2	Shape	Causal	4.8	4.8	0	0	4.8
Aramis	Pet_dog	1	1	Shape	Causal	11.6	11.6	0	0	11.6
Aramis	Pet_dog	1	2	Shape	Causal	6.8	5.2	0	1.6	6.8
Aramis	Pet_dog	2	1	Shape	Causal	10.8	10.8	0	0	10.8
Aramis	Pet_dog	2	2	Shape	Causal	2.8	2.8	2.2	0	5
Cookie	Pet_dog	1	1	Shape	Causal	7.4	7.2	0	0.2	7.4
Cookie	Pet_dog	1	2	Shape	Causal	6.2	6.2	0	0	6.2
Cookie	Pet_dog	2	1	Shape	Causal	8.8	8.8	0	0	8.8
Cookie	Pet_dog	2	2	Shape	Causal	7.2	7.2	0	0	7.2
Guinness	Pet_dog	1	1	Shape	Causal	5.4	2.4	0	3	5.4
Guinness	Pet_dog	1	2	Shape	Causal	7.6	7.6	0	0	7.6
Guinness	Pet_dog	2	1	Shape	Causal	6.8	5.2	0	1.6	6.8
Guinness	Pet_dog	2	2	Shape	Causal	4.4	4.4	0	0	4.4
Hakima	Pet_dog	1	1	Shape	Causal	6.6	2.6	9.8	4	16.4
Hakima	Pet_dog	1	2	Shape	Causal	5.6	4.8	0	0.8	5.6
Hakima	Pet_dog	2	1	Shape	Causal	0.8	0.8	6.8	0	7.6
Hakima	Pet_dog	2	2	Shape	Causal	13.4	10.4	0	3	13.4
Hybie	Pet_dog	1	1	Shape	Causal	8	7.6	0	0.4	8
Hybie	Pet_dog	1	2	Shape	Causal	3.4	3.4	0	0	3.4
Hybie	Pet_dog	2	1	Shape	Causal	5.2	5.2	0	0	5.2
Hybie	Pet_dog	2	2	Shape	Causal	4.8	4.8	0	0	4.8
Kilio	Pet_dog	1	1	Shape	Causal	7	7	0	0	7
Kilio	Pet_dog	1	2	Shape	Causal	6.6	6.4	0	0.2	6.6
Kilio	Pet_dog	2	1	Shape	Causal	7.4	7.4	0	0	7.4
Kilio	Pet_dog	2	2	Shape	Causal	7.6	7.6	0	0	7.6
Mago	Pet_dog	1	1	Shape	Causal	9.4	9.4	0	0	9.4
Mago	Pet_dog	1	2	Shape	Causal	1.4	1.4	23.6	0	25
Mago	Pet_dog	2	1	Shape	Causal	6.6	6.6	0	0	6.6
Mago	Pet_dog	2	2	Shape	Causal	5.4	5.4	0	0	5.4
Michel	Pet_dog	1	1	Shape	Causal	11.2	3.8	0	7.4	11.2
Michel	Pet_dog	1	2	Shape	Causal	4.6	4.6	0	0	4.6
Michel	Pet_dog	2	1	Shape	Causal	7	2.4	0	4.6	7
Michel	Pet_dog	2	2	Shape	Causal	8.8	3.6	0	5.2	8.8
Spike	Pet_dog	1	1	Shape	Causal	6.4	6.4	0	0	6.4
Spike	Pet_dog	1	2	Shape	Causal	9.6	9.6	0	0	9.6
Spike	Pet_dog	2	1	Shape	Causal	6.6	6.6	0	0	6.6
Spike	Pet_dog	2	2	Shape	Causal	4.2	4.2	0	0	4.2
Tika	Pet_dog	1	1	Shape	Causal	10.2	9.6	0	0.6	10.2
Tika	Pet_dog	1	2	Shape	Causal	10	10	0	0	10
Tika	Pet_dog	2	1	Shape	Causal	6.4	6.4	0.4	0	6.8
Tika	Pet_dog	2	2	Shape	Causal	1.8	1.8	7.4	0	9.2
Todor	Pet_dog	1	1	Shape	Causal	8.2	7	0	1.2	8.2
Todor	Pet_dog	1	2	Shape	Causal	7	7	0	0	7
Todor	Pet_dog	2	1	Shape	Causal	8.6	8.6	0	0	8.6
Todor	Pet_dog	2	2	Shape	Causal	5.6	5.6	0	0	5.6
Tuukka	Pet_dog	1	1	Shape	Causal	6.4	6.4	0	0	6.4
Tuukka	Pet_dog	1	2	Shape	Causal	6.4	4.6	0	1.8	6.4
Tuukka	Pet_dog	2	1	Shape	Causal	4.8	4.8	0	0	4.8
Tuukka	Pet_dog	2	2	Shape	Causal	7.8	7.8	0	0	7.8
Amarok	Wolf	1	1	Shape	Causal	3.4	2.8	0	0.6	3.4
Amarok	Wolf	1	2	Shape	Causal	6.8	6.8	0	0	6.8
Amarok	Wolf	2	1	Shape	Causal	10.6	7.4	0	3.2	10.6
Amarok	Wolf	2	2	Shape	Causal	5.8	5.8	0	0	5.8
Aragorn	Wolf	1	1	Shape	Causal	7.6	7.6	0	0	7.6
Aragorn	Wolf	1	2	Shape	Causal	5.6	4.2	0.8	1.4	6.4
Aragorn	Wolf	2	1	Shape	Causal	8.8	8.8	0.8	0	9.6
Aragorn	Wolf	2	2	Shape	Causal	9.4	4.8	2.6	4.6	12
Chitto	Wolf	1	1	Shape	Causal	8.6	8.6	0	0	8.6
Chitto	Wolf	1	2	Shape	Causal	7.2	7.2	0	0	7.2
Chitto	Wolf	2	1	Shape	Causal	10.8	5.6	0	5.2	10.8
Chitto	Wolf	2	2	Shape	Causal	8.8	8.8	0	0	8.8
Geronimo	Wolf	1	1	Shape	Causal	2.4	1.6	6.4	0.8	8.8
Geronimo	Wolf	1	2	Shape	Causal	1	1	7.8	0	8.8
Geronimo	Wolf	2	1	Shape	Causal	4.2	3.2	17	1	21.2
Geronimo	Wolf	2	2	Shape	Causal	4.2	3.4	5.8	0.8	10
Kaspar	Wolf	1	1	Shape	Causal	7.6	7.6	1.8	0	9.4
Kaspar	Wolf	1	2	Shape	Causal	5.6	4.6	0	1	5.6
Kaspar	Wolf	2	1	Shape	Causal	10	10	0	0	10
Kaspar	Wolf	2	2	Shape	Causal	2.6	0.8	7.6	1.8	10.2
Kenai	Wolf	1	1	Shape	Causal	13.8	11.6	8.6	2.2	22.4
Kenai	Wolf	1	2	Shape	Causal	20	19.4	0	0.6	20
Kenai	Wolf	2	1	Shape	Causal	12.6	12.6	0	0	12.6
Kenai	Wolf	2	2	Shape	Causal	9.4	7.2	3.8	2.2	13.2
Nanuk	Wolf	1	1	Shape	Causal	6	2.8	1.4	3.2	7.4
Nanuk	Wolf	1	2	Shape	Causal	3.8	3.8	0	0	3.8
Nanuk	Wolf	2	1	Shape	Causal	11.4	11.4	0	0	11.4
Nanuk	Wolf	2	2	Shape	Causal	5.6	2.8	6.2	2.8	11.8
Shima	Wolf	1	1	Shape	Causal	6.4	6.4	0	0	6.4
Shima	Wolf	1	2	Shape	Causal	18.6	5.6	0	13	18.6
Shima	Wolf	2	1	Shape	Causal	8.4	4.8	0	3.6	8.4
Shima	Wolf	2	2	Shape	Causal	5.6	3.4	0	2.2	5.6
Tala	Wolf	1	1	Shape	Causal	5.8	4.2	12	1.6	17.8
Tala	Wolf	1	2	Shape	Causal	8.2	5.8	6.2	2.4	14.4
Tala	Wolf	2	1	Shape	Causal	7.6	7.6	5.6	0	13.2
Tala	Wolf	2	2	Shape	Causal	5	2.4	10.2	2.6	15.2
Una	Wolf	1	1	Shape	Causal	11	10.4	6.4	0.6	17.4
Una	Wolf	1	2	Shape	Causal	13.4	2.8	38.8	10.6	52.2
Una	Wolf	2	1	Shape	Causal	3.6	3.6	11.8	0	15.4
Una	Wolf	2	2	Shape	Causal	6.2	5.4	9.8	0.8	16
Wamblee	Wolf	1	1	Shape	Causal	7.4	7.4	10.6	0	18
Wamblee	Wolf	1	2	Shape	Causal	7.8	2.4	3.6	5.4	11.4
Wamblee	Wolf	2	1	Shape	Causal	10	6	0	4	10
Wamblee	Wolf	2	2	Shape	Causal	11.8	6.8	0	5	11.8
Yukon	Wolf	1	1	Shape	Causal	8	8	0	0	8
Yukon	Wolf	1	2	Shape	Causal	8.6	5.8	0	2.8	8.6
Yukon	Wolf	2	1	Shape	Causal	6.2	3.6	5	2.6	11.2
Yukon	Wolf	2	2	Shape	Causal	14.6	14.2	0	0.4	14.6
Asali	Pack_dog	1	1	Look	Communicative	13.6	9.4	0	4.2	13.6
Asali	Pack_dog	1	2	Look	Communicative	15.2	15.2	0	0	15.2
Asali	Pack_dog	2	1	Look	Communicative	23.4	20	0	3.4	23.4
Asali	Pack_dog	2	2	Look	Communicative	8.6	8.4	0	0.2	8.6
Banzai	Pack_dog	1	1	Look	Communicative	19.2	18.2	0	1	19.2
Banzai	Pack_dog	1	2	Look	Communicative	13.4	10	0	3.4	13.4
Binti	Pack_dog	1	1	Look	Communicative	28.4	13.8	0	14.6	28.4
Binti	Pack_dog	1	2	Look	Communicative	43.6	32.6	0	11	43.6
Binti	Pack_dog	2	1	Look	Communicative	14.4	13.8	0	0.6	14.4
Binti	Pack_dog	2	2	Look	Communicative	13.8	11.6	0	2.2	13.8
Bora	Pack_dog	1	1	Look	Communicative	8.8	6.8	0	2	8.8
Bora	Pack_dog	1	2	Look	Communicative	10	10	0	0	10
Bora	Pack_dog	2	1	Look	Communicative	30.8	21.4	0	9.4	30.8
Bora	Pack_dog	2	2	Look	Communicative	25.2	14.2	0	11	25.2
Enzi	Pack_dog	1	1	Look	Communicative	14.8	13.4	0	1.4	14.8
Enzi	Pack_dog	1	2	Look	Communicative	15.4	12.8	0	2.6	15.4
Enzi	Pack_dog	2	1	Look	Communicative	18	16.6	0	1.4	18
Enzi	Pack_dog	2	2	Look	Communicative	35	23.8	0	11.2	35
Gombo	Pack_dog	1	1	Look	Communicative	17.4	17.4	0	0	17.4
Gombo	Pack_dog	1	2	Look	Communicative	17.2	16.8	0	0.4	17.2
Gombo	Pack_dog	2	1	Look	Communicative	14.4	14.4	0	0	14.4
Gombo	Pack_dog	2	2	Look	Communicative	27.4	27.4	0	0	27.4
Layla	Pack_dog	1	1	Look	Communicative	22.8	18.8	0.8	4	23.6
Layla	Pack_dog	1	2	Look	Communicative	29.2	23.2	0.4	6	29.6
Layla	Pack_dog	2	1	Look	Communicative	37	34	0	3	37
Layla	Pack_dog	2	2	Look	Communicative	11	11	0	0	11
Maisha	Pack_dog	1	1	Look	Communicative	12.6	12	0	0.6	12.6
Maisha	Pack_dog	1	2	Look	Communicative	16.4	15.6	0	0.8	16.4
Maisha	Pack_dog	2	1	Look	Communicative	13.6	13.6	0	0	13.6
Maisha	Pack_dog	2	2	Look	Communicative	24.4	23	0	1.4	24.4
Meru	Pack_dog	1	1	Look	Communicative	28	24.6	0	3.4	28
Meru	Pack_dog	1	2	Look	Communicative	20.6	18.4	0	2.2	20.6
Meru	Pack_dog	2	1	Look	Communicative	21.6	19.6	0	2	21.6
Meru	Pack_dog	2	2	Look	Communicative	15.4	8.8	0	6.6	15.4
Nia	Pack_dog	1	1	Look	Communicative	27.4	27.4	0	0	27.4
Nia	Pack_dog	1	2	Look	Communicative	9.8	9.8	0	0	9.8
Nia	Pack_dog	2	1	Look	Communicative	25	22.2	0	2.8	25
Nia	Pack_dog	2	2	Look	Communicative	29.2	22.4	0	6.8	29.2
Nuru	Pack_dog	1	1	Look	Communicative	19.2	13.6	0	5.6	19.2
Nuru	Pack_dog	1	2	Look	Communicative	31.6	23	0	8.6	31.6
Nuru	Pack_dog	2	1	Look	Communicative	11.6	10.8	0	0.8	11.6
Nuru	Pack_dog	2	2	Look	Communicative	12.2	12.2	0	0	12.2
Pepeo	Pack_dog	1	1	Look	Communicative	12	12	0	0	12
Pepeo	Pack_dog	1	2	Look	Communicative	18.4	16.2	3.2	2.2	21.6
Pepeo	Pack_dog	2	1	Look	Communicative	19.2	18.6	4.6	0.6	23.8
Pepeo	Pack_dog	2	2	Look	Communicative	15.2	9.8	2.4	5.4	17.6
Sahibu	Pack_dog	1	1	Look	Communicative	13.2	13.2	0	0	13.2
Sahibu	Pack_dog	1	2	Look	Communicative	32.2	26	0	6.2	32.2
Sahibu	Pack_dog	2	1	Look	Communicative	25.8	24.4	0.8	1.4	26.6
Sahibu	Pack_dog	2	2	Look	Communicative	12.2	12.2	0	0	12.2
Zuri	Pack_dog	1	1	Look	Communicative	17.6	12.6	0.4	5	18
Zuri	Pack_dog	1	2	Look	Communicative	25.4	24.2	0	1.2	25.4
Zuri	Pack_dog	2	1	Look	Communicative	17.6	16.6	0	1	17.6
Zuri	Pack_dog	2	2	Look	Communicative	15.2	15.2	0	0	15.2
Aramis	Pet_dog	1	1	Look	Communicative	12.6	12	0	0.6	12.6
Aramis	Pet_dog	1	2	Look	Communicative	11.4	10.6	0	0.8	11.4
Aramis	Pet_dog	2	1	Look	Communicative	12.2	12.2	0	0	12.2
Aramis	Pet_dog	2	2	Look	Communicative	10.6	7.6	0	3	10.6
Cookie	Pet_dog	1	1	Look	Communicative	12.4	10	0	2.4	12.4
Cookie	Pet_dog	1	2	Look	Communicative	15.4	15.4	0	0	15.4
Cookie	Pet_dog	2	1	Look	Communicative	20.4	20.4	0	0	20.4
Cookie	Pet_dog	2	2	Look	Communicative	15.2	15.2	0	0	15.2
Guinness	Pet_dog	1	1	Look	Communicative	16.2	13.4	0	2.8	16.2
Guinness	Pet_dog	1	2	Look	Communicative	12.6	12.6	0	0	12.6
Guinness	Pet_dog	2	1	Look	Communicative	13.2	12.6	0	0.6	13.2
Guinness	Pet_dog	2	2	Look	Communicative	15.8	15.8	0	0	15.8
Hakima	Pet_dog	1	1	Look	Communicative	6.6	4.6	5.6	2	12.2
Hakima	Pet_dog	1	2	Look	Communicative	18.2	15.4	12.4	2.8	30.6
Hakima	Pet_dog	2	1	Look	Communicative	33.4	25.6	0	7.8	33.4
Hakima	Pet_dog	2	2	Look	Communicative	26.2	22.4	0	3.8	26.2
Hybie	Pet_dog	1	1	Look	Communicative	18.6	17.2	0	1.4	18.6
Hybie	Pet_dog	1	2	Look	Communicative	24.4	18	0	6.4	24.4
Hybie	Pet_dog	2	1	Look	Communicative	13.2	13.2	0	0	13.2
Hybie	Pet_dog	2	2	Look	Communicative	9.4	8.4	0	1	9.4
Kilio	Pet_dog	1	1	Look	Communicative	19	14	0	5	19
Kilio	Pet_dog	1	2	Look	Communicative	11.2	8.6	0	2.6	11.2
Kilio	Pet_dog	2	1	Look	Communicative	15.6	15.6	0	0	15.6
Kilio	Pet_dog	2	2	Look	Communicative	18.8	14.8	0	4	18.8
Mago	Pet_dog	1	1	Look	Communicative	9.4	9.4	0	0	9.4
Mago	Pet_dog	1	2	Look	Communicative	8.8	8.8	0	0	8.8
Mago	Pet_dog	2	1	Look	Communicative	13.8	11.2	0	2.6	13.8
Mago	Pet_dog	2	2	Look	Communicative	25.6	17.8	0	7.8	25.6
Michel	Pet_dog	1	1	Look	Communicative	13	13	0	0	13
Michel	Pet_dog	1	2	Look	Communicative	15.2	9.4	0	5.8	15.2
Michel	Pet_dog	2	1	Look	Communicative	16.6	15.6	0	1	16.6
Michel	Pet_dog	2	2	Look	Communicative	38	19.2	0	18.8	38
Spike	Pet_dog	1	1	Look	Communicative	18.2	18.2	0	0	18.2
Spike	Pet_dog	1	2	Look	Communicative	11.4	11.4	0	0	11.4
Spike	Pet_dog	2	1	Look	Communicative	21.8	21.8	0	0	21.8
Spike	Pet_dog	2	2	Look	Communicative	11.4	11.4	0	0	11.4
Tika	Pet_dog	1	1	Look	Communicative	10.8	10.8	0	0	10.8
Tika	Pet_dog	1	2	Look	Communicative	12.6	12.6	0	0	12.6
Tika	Pet_dog	2	1	Look	Communicative	11.8	11.8	0	0	11.8
Tika	Pet_dog	2	2	Look	Communicative	14	13.2	0	0.8	14
Todor	Pet_dog	1	1	Look	Communicative	10.6	10.6	0	0	10.6
Todor	Pet_dog	1	2	Look	Communicative	9.4	9.4	0	0	9.4
Todor	Pet_dog	2	1	Look	Communicative	15.2	15.2	0	0	15.2
Todor	Pet_dog	2	2	Look	Communicative	13.4	13.4	0	0	13.4
Tuukka	Pet_dog	1	1	Look	Communicative	15.6	15.6	0	0	15.6
Tuukka	Pet_dog	1	2	Look	Communicative	17.2	17.2	0	0	17.2
Tuukka	Pet_dog	2	1	Look	Communicative	24	19.8	0	4.2	24
Tuukka	Pet_dog	2	2	Look	Communicative	13.6	12.6	0	1	13.6
Amarok	Wolf	1	1	Look	Communicative	23.6	21.2	8	2.4	31.6
Amarok	Wolf	1	2	Look	Communicative	21.6	21.6	0	0	21.6
Amarok	Wolf	2	1	Look	Communicative	12.4	8.4	0.2	4	12.6
Amarok	Wolf	2	2	Look	Communicative	19.8	18.6	0	1.2	19.8
Aragorn	Wolf	1	1	Look	Communicative	12.6	12.6	0.2	0	12.8
Aragorn	Wolf	1	2	Look	Communicative	20.2	18.8	3.6	1.4	23.8
Aragorn	Wolf	2	1	Look	Communicative	19.6	19.6	0	0	19.6
Aragorn	Wolf	2	2	Look	Communicative	31	27.8	3	3.2	34
Chitto	Wolf	1	1	Look	Communicative	15.6	13.6	0	2	15.6
Chitto	Wolf	1	2	Look	Communicative	30.2	25.2	3	5	33.2
Chitto	Wolf	2	1	Look	Communicative	22.6	21.8	2.8	0.8	25.4
Chitto	Wolf	2	2	Look	Communicative	17.6	14.2	1.4	3.4	19
Geronimo	Wolf	1	1	Look	Communicative	40.6	5.8	4.8	34.8	45.4
Geronimo	Wolf	1	2	Look	Communicative	16.6	13.8	11	2.8	27.6
Geronimo	Wolf	2	1	Look	Communicative	14	9.8	29.6	4.2	43.6
Geronimo	Wolf	2	2	Look	Communicative	13.8	10.2	23.4	3.6	37.2
Kaspar	Wolf	1	1	Look	Communicative	13.4	13.4	0	0	13.4
Kaspar	Wolf	1	2	Look	Communicative	9.2	9.2	0	0	9.2
Kaspar	Wolf	2	1	Look	Communicative	17	15.8	0	1.2	17
Kaspar	Wolf	2	2	Look	Communicative	15.6	15.6	0	0	15.6
Kenai	Wolf	1	1	Look	Communicative	14	11.6	0.8	2.4	14.8
Kenai	Wolf	1	2	Look	Communicative	15.6	13.8	2.6	1.8	18.2
Kenai	Wolf	2	1	Look	Communicative	18	13.4	8	4.6	26
Kenai	Wolf	2	2	Look	Communicative	24.8	19.6	0	5.2	24.8
Nanuk	Wolf	1	1	Look	Communicative	25.8	18.6	15	7.2	40.8
Nanuk	Wolf	1	2	Look	Communicative	13.6	11	2.6	2.6	16.2
Nanuk	Wolf	2	1	Look	Communicative	23.8	20.4	0	3.4	23.8
Nanuk	Wolf	2	2	Look	Communicative	47.8	34.6	1.6	13.2	49.4
Shima	Wolf	1	1	Look	Communicative	9.8	9.8	0	0	9.8
Shima	Wolf	1	2	Look	Communicative	10.2	10.2	0	0	10.2
Shima	Wolf	2	1	Look	Communicative	31.6	26.4	19.4	5.2	51
Shima	Wolf	2	2	Look	Communicative	12.8	12.8	0	0	12.8
Tala	Wolf	1	1	Look	Communicative	16.2	7.4	25.2	8.8	41.4
Tala	Wolf	1	2	Look	Communicative	15	7	39.6	8	54.6
Tala	Wolf	2	1	Look	Communicative	20.8	19.4	0	1.4	20.8
Tala	Wolf	2	2	Look	Communicative	11.8	9.4	0	2.4	11.8
Una	Wolf	1	1	Look	Communicative	14	10.6	7.8	3.4	21.8
Una	Wolf	1	2	Look	Communicative	14.2	12.6	0	1.6	14.2
Una	Wolf	2	1	Look	Communicative	7.6	2.4	16.4	5.2	24
Una	Wolf	2	2	Look	Communicative	10.2	7.4	7.4	2.8	17.6
Wamblee	Wolf	1	1	Look	Communicative	13.6	9.4	5.4	4.2	19
Wamblee	Wolf	1	2	Look	Communicative	40.4	21.4	10.6	19	51
Wamblee	Wolf	2	1	Look	Communicative	13.2	11.8	1.2	1.4	14.4
Wamblee	Wolf	2	2	Look	Communicative	20.4	14.2	1.2	6.2	21.6
Yukon	Wolf	1	1	Look	Communicative	25.4	20.8	6.4	4.6	31.8
Yukon	Wolf	1	2	Look	Communicative	11.4	9.4	4	2	15.4
Yukon	Wolf	2	1	Look	Communicative	14.8	14.8	0	0	14.8
Yukon	Wolf	2	2	Look	Communicative	19.2	16.4	0	2.8	19.2
Asali	Pack_dog	1	1	Point	Communicative	14.4	14.4	0	0	14.4
Asali	Pack_dog	1	2	Point	Communicative	18	12.8	0	5.2	18
Asali	Pack_dog	2	1	Point	Communicative	15.2	14	0	1.2	15.2
Asali	Pack_dog	2	2	Point	Communicative	24	18.8	0	5.2	24
Banzai	Pack_dog	1	1	Point	Communicative	20.4	13.8	0	6.6	20.4
Banzai	Pack_dog	1	2	Point	Communicative	13.2	13.2	0	0	13.2
Binti	Pack_dog	1	1	Point	Communicative	11.8	11	0	0.8	11.8
Binti	Pack_dog	1	2	Point	Communicative	19.6	18.2	0	1.4	19.6
Binti	Pack_dog	2	1	Point	Communicative	21.2	10.6	0	10.6	21.2
Binti	Pack_dog	2	2	Point	Communicative	21.6	18.2	0	3.4	21.6
Bora	Pack_dog	1	1	Point	Communicative	14.8	13.2	2.6	1.6	17.4
Bora	Pack_dog	1	2	Point	Communicative	2.8	2.8	18.4	0	21.2
Bora	Pack_dog	2	1	Point	Communicative	22	16.4	0	5.6	22
Bora	Pack_dog	2	2	Point	Communicative	28.6	19.2	0	9.4	28.6
Enzi	Pack_dog	1	1	Point	Communicative	12.8	12.8	0	0	12.8
Enzi	Pack_dog	1	2	Point	Communicative	14.4	12.8	0	1.6	14.4
Enzi	Pack_dog	2	1	Point	Communicative	21.6	15.2	0	6.4	21.6
Enzi	Pack_dog	2	2	Point	Communicative	10.6	10.6	0	0	10.6
Gombo	Pack_dog	1	1	Point	Communicative	12.2	12.2	0	0	12.2
Gombo	Pack_dog	1	2	Point	Communicative	21.2	14.8	0	6.4	21.2
Gombo	Pack_dog	2	1	Point	Communicative	22.2	18.6	0	3.6	22.2
Gombo	Pack_dog	2	2	Point	Communicative	28.2	26.8	0	1.4	28.2
Layla	Pack_dog	1	1	Point	Communicative	13.8	12.6	0	1.2	13.8
Layla	Pack_dog	1	2	Point	Communicative	12.4	9.2	0	3.2	12.4
Layla	Pack_dog	2	1	Point	Communicative	29.6	29.2	0	0.4	29.6
Layla	Pack_dog	2	2	Point	Communicative	28.6	27.2	0	1.4	28.6
Maisha	Pack_dog	1	1	Point	Communicative	11.4	11.4	0	0	11.4
Maisha	Pack_dog	1	2	Point	Communicative	17.2	15.2	0	2	17.2
Maisha	Pack_dog	2	1	Point	Communicative	20.4	17.6	0	2.8	20.4
Maisha	Pack_dog	2	2	Point	Communicative	13.8	13.8	0	0	13.8
Meru	Pack_dog	1	1	Point	Communicative	0.6	0.6	12.6	0	13.2
Meru	Pack_dog	1	2	Point	Communicative	16.4	14	15.4	2.4	31.8
Meru	Pack_dog	2	1	Point	Communicative	20	16.6	0	3.4	20
Meru	Pack_dog	2	2	Point	Communicative	14.4	14.4	0	0	14.4
Nia	Pack_dog	1	1	Point	Communicative	25	24.6	0	0.4	25
Nia	Pack_dog	1	2	Point	Communicative	18.4	16.8	0	1.6	18.4
Nia	Pack_dog	2	1	Point	Communicative	18.8	7.6	0	11.2	18.8
Nia	Pack_dog	2	2	Point	Communicative	19.4	19.4	0	0	19.4
Nuru	Pack_dog	1	1	Point	Communicative	19.6	16.4	0	3.2	19.6
Nuru	Pack_dog	1	2	Point	Communicative	15.4	13.2	7.8	2.2	23.2
Nuru	Pack_dog	2	1	Point	Communicative	7.2	7.2	0	0	7.2
Nuru	Pack_dog	2	2	Point	Communicative	19	19	0	0	19
Pepeo	Pack_dog	1	1	Point	Communicative	25.8	23.8	0.8	2	26.6
Pepeo	Pack_dog	1	2	Point	Communicative	17	14.2	0	2.8	17
Pepeo	Pack_dog	2	1	Point	Communicative	13.6	13.6	0	0	13.6
Pepeo	Pack_dog	2	2	Point	Communicative	11.8	8.2	0	3.6	11.8
Sahibu	Pack_dog	1	1	Point	Communicative	13.2	9.2	0	4	13.2
Sahibu	Pack_dog	1	2	Point	Communicative	23	17	0	6	23
Sahibu	Pack_dog	2	1	Point	Communicative	14.6	14	0	0.6	14.6
Sahibu	Pack_dog	2	2	Point	Communicative	28.8	21.8	0	7	28.8
Zuri	Pack_dog	1	1	Point	Communicative	22.6	17	0	5.6	22.6
Zuri	Pack_dog	1	2	Point	Communicative	27.2	21.8	0	5.4	27.2
Zuri	Pack_dog	2	1	Point	Communicative	22.2	20.6	0	1.6	22.2
Zuri	Pack_dog	2	2	Point	Communicative	10	8.6	0	1.4	10
Aramis	Pet_dog	1	1	Point	Communicative	11.8	11.8	0	0	11.8
Aramis	Pet_dog	1	2	Point	Communicative	16.4	11.6	0	4.8	16.4
Aramis	Pet_dog	2	1	Point	Communicative	10	9.2	0	0.8	10
Aramis	Pet_dog	2	2	Point	Communicative	9.4	9.4	0	0	9.4
Cookie	Pet_dog	1	1	Point	Communicative	11	11	0	0	11
Cookie	Pet_dog	1	2	Point	Communicative	13.2	13.2	0	0	13.2
Cookie	Pet_dog	2	1	Point	Communicative	10.8	10	0	0.8	10.8
Cookie	Pet_dog	2	2	Point	Communicative	20.8	20.8	0	0	20.8
Guinness	Pet_dog	1	1	Point	Communicative	11.2	11.2	0	0	11.2
Guinness	Pet_dog	1	2	Point	Communicative	28.8	24.8	0	4	28.8
Guinness	Pet_dog	2	1	Point	Communicative	14.2	14.2	0	0	14.2
Guinness	Pet_dog	2	2	Point	Communicative	15.4	15.4	0	0	15.4
Hakima	Pet_dog	1	1	Point	Communicative	20	19.2	33.2	0.8	53.2
Hakima	Pet_dog	1	2	Point	Communicative	14.8	9.2	0	5.6	14.8
Hakima	Pet_dog	2	1	Point	Communicative	27.2	24.4	0	2.8	27.2
Hakima	Pet_dog	2	2	Point	Communicative	15.6	12.8	0	2.8	15.6
Hybie	Pet_dog	1	1	Point	Communicative	8.2	8.2	0	0	8.2
Hybie	Pet_dog	1	2	Point	Communicative	11.6	11.6	0	0	11.6
Hybie	Pet_dog	2	1	Point	Communicative	11.2	11.2	0	0	11.2
Hybie	Pet_dog	2	2	Point	Communicative	12.4	12.4	0	0	12.4
Kilio	Pet_dog	1	1	Point	Communicative	13.4	13.4	0	0	13.4
Kilio	Pet_dog	1	2	Point	Communicative	10.4	10.4	0	0	10.4
Kilio	Pet_dog	2	1	Point	Communicative	9.6	9.6	0	0	9.6
Kilio	Pet_dog	2	2	Point	Communicative	14.2	14.2	0	0	14.2
Mago	Pet_dog	1	1	Point	Communicative	9.2	9.2	0	0	9.2
Mago	Pet_dog	1	2	Point	Communicative	7.4	7.4	0	0	7.4
Mago	Pet_dog	2	1	Point	Communicative	11	11	0	0	11
Mago	Pet_dog	2	2	Point	Communicative	17.8	17.8	0	0	17.8
Michel	Pet_dog	1	1	Point	Communicative	14.6	12	0	2.6	14.6
Michel	Pet_dog	1	2	Point	Communicative	8.6	7.4	0	1.2	8.6
Michel	Pet_dog	2	1	Point	Communicative	18.4	13.8	0	4.6	18.4
Michel	Pet_dog	2	2	Point	Communicative	28.4	18	0	10.4	28.4
Spike	Pet_dog	1	1	Point	Communicative	12	12	0	0	12
Spike	Pet_dog	1	2	Point	Communicative	7.8	7.8	0	0	7.8
Spike	Pet_dog	2	1	Point	Communicative	15.4	15.4	0	0	15.4
Spike	Pet_dog	2	2	Point	Communicative	12	12	0	0	12
Tika	Pet_dog	1	1	Point	Communicative	14.4	14.4	0	0	14.4
Tika	Pet_dog	1	2	Point	Communicative	12.2	12.2	0	0	12.2
Tika	Pet_dog	2	1	Point	Communicative	10.8	10.4	0	0.4	10.8
Tika	Pet_dog	2	2	Point	Communicative	13.6	13.6	0	0	13.6
Todor	Pet_dog	1	1	Point	Communicative	11.2	11.2	0	0	11.2
Todor	Pet_dog	1	2	Point	Communicative	9.2	9.2	0	0	9.2
Todor	Pet_dog	2	1	Point	Communicative	8	8	2	0	10
Todor	Pet_dog	2	2	Point	Communicative	12	12	0	0	12
Tuukka	Pet_dog	1	1	Point	Communicative	11.4	11.4	0	0	11.4
Tuukka	Pet_dog	1	2	Point	Communicative	11.2	10.6	0	0.6	11.2
Tuukka	Pet_dog	2	1	Point	Communicative	12	11.8	0	0.2	12
Tuukka	Pet_dog	2	2	Point	Communicative	11.4	9.8	0	1.6	11.4
Amarok	Wolf	1	1	Point	Communicative	13.4	12.4	0	1	13.4
Amarok	Wolf	1	2	Point	Communicative	14.2	10.8	0	3.4	14.2
Amarok	Wolf	2	1	Point	Communicative	22.6	17.4	0	5.2	22.6
Amarok	Wolf	2	2	Point	Communicative	11.6	11.2	0	0.4	11.6
Aragorn	Wolf	1	1	Point	Communicative	12.4	12.4	0	0	12.4
Aragorn	Wolf	1	2	Point	Communicative	9.2	8.6	0	0.6	9.2
Aragorn	Wolf	2	1	Point	Communicative	18	18	0	0	18
Aragorn	Wolf	2	2	Point	Communicative	23.4	19.6	0	3.8	23.4
Chitto	Wolf	1	1	Point	Communicative	19.4	15.4	0	4	19.4
Chitto	Wolf	1	2	Point	Communicative	18.8	12	0	6.8	18.8
Chitto	Wolf	2	1	Point	Communicative	16.6	16.6	0	0	16.6
Chitto	Wolf	2	2	Point	Communicative	21.2	20.4	0	0.8	21.2
Geronimo	Wolf	1	1	Point	Communicative	14.8	6.8	8.4	8	23.2
Geronimo	Wolf	1	2	Point	Communicative	11.8	10.8	6	1	17.8
Geronimo	Wolf	2	1	Point	Communicative	16.8	6.2	5.2	10.6	22
Geronimo	Wolf	2	2	Point	Communicative	35.6	10.6	26.4	25	62
Kaspar	Wolf	1	1	Point	Communicative	12	12	0	0	12
Kaspar	Wolf	1	2	Point	Communicative	10.4	9.4	5.6	1	16
Kaspar	Wolf	2	1	Point	Communicative	16.8	16.6	0	0.2	16.8
Kaspar	Wolf	2	2	Point	Communicative	12.4	11.2	1.2	1.2	13.6
Kenai	Wolf	1	1	Point	Communicative	11.2	9.6	2.4	1.6	13.6
Kenai	Wolf	1	2	Point	Communicative	18.2	15.6	0	2.6	18.2
Kenai	Wolf	2	1	Point	Communicative	24.2	22.8	0	1.4	24.2
Kenai	Wolf	2	2	Point	Communicative	21	19	0	2	21
Nanuk	Wolf	1	1	Point	Communicative	15	10.4	0	4.6	15
Nanuk	Wolf	1	2	Point	Communicative	14.8	10.6	7.2	4.2	22
Nanuk	Wolf	2	1	Point	Communicative	22.4	19.2	0	3.2	22.4
Nanuk	Wolf	2	2	Point	Communicative	25.2	15.8	3.2	9.4	28.4
Shima	Wolf	1	1	Point	Communicative	16.2	12.4	0	3.8	16.2
Shima	Wolf	1	2	Point	Communicative	9.4	9.4	0	0	9.4
Shima	Wolf	2	1	Point	Communicative	9.2	9.2	1.8	0	11
Shima	Wolf	2	2	Point	Communicative	20.4	12.2	14.6	8.2	35
Tala	Wolf	1	1	Point	Communicative	12.6	7.8	17.4	4.8	30
Tala	Wolf	1	2	Point	Communicative	14.2	7.6	9	6.6	23.2
Tala	Wolf	2	1	Point	Communicative	11.4	4.4	21.6	7	33
Tala	Wolf	2	2	Point	Communicative	20.2	5.4	2.6	14.8	22.8
Una	Wolf	1	1	Point	Communicative	13	10	0.6	3	13.6
Una	Wolf	1	2	Point	Communicative	13.4	12.6	3.6	0.8	17
Una	Wolf	2	1	Point	Communicative	2.8	2.4	19.2	0.4	22
Una	Wolf	2	2	Point	Communicative	4.8	4.2	20.6	0.6	25.4
Wamblee	Wolf	1	1	Point	Communicative	5.6	4	20.6	1.6	26.2
Wamblee	Wolf	1	2	Point	Communicative	23.8	14.8	7	9	30.8
Wamblee	Wolf	2	1	Point	Communicative	14.2	8.6	10.2	5.6	24.4
Wamblee	Wolf	2	2	Point	Communicative	24.4	13	0	11.4	24.4
Yukon	Wolf	1	1	Point	Communicative	13	12	10.2	1	23.2
Yukon	Wolf	1	2	Point	Communicative	12.6	11	5.8	1.6	18.4
Yukon	Wolf	2	1	Point	Communicative	15.4	15.4	0	0	15.4
Yukon	Wolf	2	2	Point	Communicative	20.6	15.4	1.6	5.2	22.2
Asali	Pack_dog	1	1	Control	Control	5.8	3.8	0	2	5.8
Asali	Pack_dog	1	2	Control	Control	4.4	3.2	0	1.2	4.4
Asali	Pack_dog	2	1	Control	Control	10.2	10.2	0	0	10.2
Asali	Pack_dog	2	2	Control	Control	5.2	4.6	0	0.6	5.2
Banzai	Pack_dog	1	1	Control	Control	5.8	2.8	0	3	5.8
Banzai	Pack_dog	1	2	Control	Control	2.4	2	5.6	0.4	8
Binti	Pack_dog	1	1	Control	Control	4	3.6	2.4	0.4	6.4
Binti	Pack_dog	1	2	Control	Control	2	2	27.4	0	29.4
Binti	Pack_dog	2	1	Control	Control	9.2	9.2	0	0	9.2
Binti	Pack_dog	2	2	Control	Control	4.4	4.4	0	0	4.4
Bora	Pack_dog	1	1	Control	Control	4.8	4.8	0	0	4.8
Bora	Pack_dog	1	2	Control	Control	4	3	0	1	4
Bora	Pack_dog	2	1	Control	Control	8.6	2.6	0	6	8.6
Bora	Pack_dog	2	2	Control	Control	4.8	1.4	0	3.4	4.8
Enzi	Pack_dog	1	1	Control	Control	4.8	3	0	1.8	4.8
Enzi	Pack_dog	1	2	Control	Control	4	1.8	0	2.2	4
Enzi	Pack_dog	2	1	Control	Control	10	9	0	1	10
Enzi	Pack_dog	2	2	Control	Control	6	6	0	0	6
Gombo	Pack_dog	1	1	Control	Control	5.6	5.6	0	0	5.6
Gombo	Pack_dog	1	2	Control	Control	5.4	5.4	0	0	5.4
Gombo	Pack_dog	2	1	Control	Control	6	6	0	0	6
Gombo	Pack_dog	2	2	Control	Control	5.2	5.2	0	0	5.2
Layla	Pack_dog	1	1	Control	Control	6	4.6	0	1.4	6
Layla	Pack_dog	1	2	Control	Control	9.2	7.8	0.6	1.4	9.8
Layla	Pack_dog	2	1	Control	Control	5.2	5.2	0	0	5.2
Layla	Pack_dog	2	2	Control	Control	10.8	10.4	0	0.4	10.8
Maisha	Pack_dog	1	1	Control	Control	4.6	4.4	0	0.2	4.6
Maisha	Pack_dog	1	2	Control	Control	6	6	0	0	6
Maisha	Pack_dog	2	1	Control	Control	7	6.6	0	0.4	7
Maisha	Pack_dog	2	2	Control	Control	3.2	1.8	3.6	1.4	6.8
Meru	Pack_dog	1	1	Control	Control	7.2	7.2	0	0	7.2
Meru	Pack_dog	1	2	Control	Control	4.8	4.8	0	0	4.8
Meru	Pack_dog	2	1	Control	Control	1	1	7.6	0	8.6
Meru	Pack_dog	2	2	Control	Control	4.8	4.8	0	0	4.8
Nia	Pack_dog	1	1	Control	Control	5	5	0	0	5
Nia	Pack_dog	1	2	Control	Control	5.8	5.8	0	0	5.8
Nia	Pack_dog	2	1	Control	Control	7.2	7.2	0	0	7.2
Nia	Pack_dog	2	2	Control	Control	8.2	8.2	0	0	8.2
Nuru	Pack_dog	1	1	Control	Control	4.8	2.4	0	2.4	4.8
Nuru	Pack_dog	1	2	Control	Control	5.4	5.4	0	0	5.4
Nuru	Pack_dog	2	1	Control	Control	6.4	2.2	0.6	4.2	7
Nuru	Pack_dog	2	2	Control	Control	5	5	0	0	5
Pepeo	Pack_dog	1	1	Control	Control	4.4	4.4	0	0	4.4
Pepeo	Pack_dog	1	2	Control	Control	4.8	4.8	0	0	4.8
Pepeo	Pack_dog	2	1	Control	Control	5.8	5.6	2.2	0.2	8
Pepeo	Pack_dog	2	2	Control	Control	5.4	4	0	1.4	5.4
Sahibu	Pack_dog	1	1	Control	Control	7.6	7.6	0	0	7.6
Sahibu	Pack_dog	1	2	Control	Control	8	6.4	0	1.6	8
Sahibu	Pack_dog	2	1	Control	Control	10.6	9.4	0	1.2	10.6
Sahibu	Pack_dog	2	2	Control	Control	1.2	1.2	6.8	0	8
Zuri	Pack_dog	1	1	Control	Control	4.4	4.2	0	0.2	4.4
Zuri	Pack_dog	1	2	Control	Control	5.4	3.2	0	2.2	5.4
Zuri	Pack_dog	2	1	Control	Control	3.6	2.4	0	1.2	3.6
Zuri	Pack_dog	2	2	Control	Control	5.4	5.4	0	0	5.4
Aramis	Pet_dog	1	1	Control	Control	4.6	2.8	0	1.8	4.6
Aramis	Pet_dog	1	2	Control	Control	8.2	8	0	0.2	8.2
Aramis	Pet_dog	2	1	Control	Control	5	4.4	0	0.6	5
Aramis	Pet_dog	2	2	Control	Control	7.2	7.2	0	0	7.2
Cookie	Pet_dog	1	1	Control	Control	5.2	5.2	0	0	5.2
Cookie	Pet_dog	1	2	Control	Control	4.2	4.2	0	0	4.2
Cookie	Pet_dog	2	1	Control	Control	7.2	7.2	0	0	7.2
Cookie	Pet_dog	2	2	Control	Control	6.2	6.2	0	0	6.2
Guinness	Pet_dog	1	1	Control	Control	5.8	5.4	0	0.4	5.8
Guinness	Pet_dog	1	2	Control	Control	4	4	0	0	4
Guinness	Pet_dog	2	1	Control	Control	4.8	4.8	0	0	4.8
Guinness	Pet_dog	2	2	Control	Control	6	5.6	0	0.4	6
Hakima	Pet_dog	1	1	Control	Control	13.2	10.6	0	2.6	13.2
Hakima	Pet_dog	1	2	Control	Control	1	1	6.2	0	7.2
Hakima	Pet_dog	2	1	Control	Control	13.6	13.2	0	0.4	13.6
Hakima	Pet_dog	2	2	Control	Control	8.4	5.8	0	2.6	8.4
Hybie	Pet_dog	1	1	Control	Control	5.2	4	0	1.2	5.2
Hybie	Pet_dog	1	2	Control	Control	5	5	0	0	5
Hybie	Pet_dog	2	1	Control	Control	4.8	4.8	0	0	4.8
Hybie	Pet_dog	2	2	Control	Control	4.2	4.2	0	0	4.2
Kilio	Pet_dog	1	1	Control	Control	4.4	4.4	0	0	4.4
Kilio	Pet_dog	1	2	Control	Control	4.6	4.6	0	0	4.6
Kilio	Pet_dog	2	1	Control	Control	5.8	5.8	0	0	5.8
Kilio	Pet_dog	2	2	Control	Control	4	4	0	0	4
Mago	Pet_dog	1	1	Control	Control	6.4	6.4	0	0	6.4
Mago	Pet_dog	1	2	Control	Control	5.6	5.6	0	0	5.6
Mago	Pet_dog	2	1	Control	Control	4.6	4.6	0	0	4.6
Mago	Pet_dog	2	2	Control	Control	7.2	7.2	0	0	7.2
Michel	Pet_dog	1	1	Control	Control	6.6	5	0	1.6	6.6
Michel	Pet_dog	1	2	Control	Control	6.8	2.6	0	4.2	6.8
Michel	Pet_dog	2	1	Control	Control	9.8	9.8	0	0	9.8
Michel	Pet_dog	2	2	Control	Control	8	8	0	0	8
Spike	Pet_dog	1	1	Control	Control	6.2	6.2	0	0	6.2
Spike	Pet_dog	1	2	Control	Control	5.2	5.2	0	0	5.2
Spike	Pet_dog	2	1	Control	Control	5	5	0	0	5
Spike	Pet_dog	2	2	Control	Control	3.8	3.8	0	0	3.8
Tika	Pet_dog	1	1	Control	Control	13	7.8	0	5.2	13
Tika	Pet_dog	1	2	Control	Control	11.8	5.8	0	6	11.8
Tika	Pet_dog	2	1	Control	Control	7	4	0	3	7
Tika	Pet_dog	2	2	Control	Control	6.2	6.2	0	0	6.2
Todor	Pet_dog	1	1	Control	Control	7.2	7.2	0	0	7.2
Todor	Pet_dog	1	2	Control	Control	6.4	6.4	0	0	6.4
Todor	Pet_dog	2	1	Control	Control	6.2	6.2	0	0	6.2
Todor	Pet_dog	2	2	Control	Control	6.4	6.4	0	0	6.4
Tuukka	Pet_dog	1	1	Control	Control	5	5	0	0	5
Tuukka	Pet_dog	1	2	Control	Control	3.8	3.8	0	0	3.8
Tuukka	Pet_dog	2	1	Control	Control	7.8	5.6	0	2.2	7.8
Tuukka	Pet_dog	2	2	Control	Control	7	5.4	0	1.6	7
Amarok	Wolf	1	1	Control	Control	3.8	3.8	1.8	0	5.6
Amarok	Wolf	1	2	Control	Control	3	1	0	2	3
Amarok	Wolf	2	1	Control	Control	5	5	0	0	5
Amarok	Wolf	2	2	Control	Control	5.8	5.8	0	0	5.8
Aragorn	Wolf	1	1	Control	Control	4.8	4.8	0	0	4.8
Aragorn	Wolf	1	2	Control	Control	3	1.2	3	1.8	6
Aragorn	Wolf	2	1	Control	Control	5.6	4.4	5.2	1.2	10.8
Aragorn	Wolf	2	2	Control	Control	3	1.8	6.8	1.2	9.8
Chitto	Wolf	1	1	Control	Control	3.8	3.8	1	0	4.8
Chitto	Wolf	1	2	Control	Control	2.2	2.2	2	0	4.2
Chitto	Wolf	2	1	Control	Control	5.6	5.2	2.2	0.4	7.8
Chitto	Wolf	2	2	Control	Control	15	12.4	0	2.6	15
Geronimo	Wolf	1	1	Control	Control	5.4	2	0	3.4	5.4
Geronimo	Wolf	1	2	Control	Control	3.6	2.6	6.2	1	9.8
Geronimo	Wolf	2	1	Control	Control	2.6	2.2	7.6	0.4	10.2
Geronimo	Wolf	2	2	Control	Control	5.2	3.4	5.8	1.8	11
Kaspar	Wolf	1	1	Control	Control	4.4	4	0	0.4	4.4
Kaspar	Wolf	1	2	Control	Control	4.8	4.8	0	0	4.8
Kaspar	Wolf	2	1	Control	Control	10.2	8.2	0	2	10.2
Kaspar	Wolf	2	2	Control	Control	9.6	9.6	0	0	9.6
Kenai	Wolf	1	1	Control	Control	8.8	8.8	10.8	0	19.6
Kenai	Wolf	1	2	Control	Control	5.8	5.6	13.6	0.2	19.4
Kenai	Wolf	2	1	Control	Control	10.8	9.4	1.8	1.4	12.6
Kenai	Wolf	2	2	Control	Control	15.2	12.8	2.6	2.4	17.8
Nanuk	Wolf	1	1	Control	Control	1.8	1.2	4.2	0.6	6
Nanuk	Wolf	1	2	Control	Control	3.2	2.2	2.6	1	5.8
Nanuk	Wolf	2	1	Control	Control	9.2	3.8	4	5.4	13.2
Nanuk	Wolf	2	2	Control	Control	9.8	5.6	4.2	4.2	14
Shima	Wolf	1	1	Control	Control	4.6	4.6	0	0	4.6
Shima	Wolf	1	2	Control	Control	5.2	1.8	0	3.4	5.2
Shima	Wolf	2	1	Control	Control	5.4	5.4	0	0	5.4
Shima	Wolf	2	2	Control	Control	4.4	4.4	2.6	0	7
Tala	Wolf	1	1	Control	Control	9	8.2	3.2	0.8	12.2
Tala	Wolf	1	2	Control	Control	13	8.6	0	4.4	13
Tala	Wolf	2	1	Control	Control	7	2.6	35.2	4.4	42.2
Tala	Wolf	2	2	Control	Control	6.8	0.8	37.4	6	44.2
Una	Wolf	1	1	Control	Control	10.2	9.4	3.4	0.8	13.6
Una	Wolf	1	2	Control	Control	4.4	4.4	8.2	0	12.6
Una	Wolf	2	1	Control	Control	11.2	6.6	0	4.6	11.2
Una	Wolf	2	2	Control	Control	10	5.8	0	4.2	10
Wamblee	Wolf	1	1	Control	Control	2.2	2.2	9	0	11.2
Wamblee	Wolf	1	2	Control	Control	5.6	5.6	2.6	0	8.2
Wamblee	Wolf	2	1	Control	Control	3.6	3.6	6	0	9.6
Wamblee	Wolf	2	2	Control	Control	10.2	9.2	0	1	10.2
Yukon	Wolf	1	1	Control	Control	7	7	0	0	7
Yukon	Wolf	1	2	Control	Control	4.8	2.6	7	2.2	11.8
Yukon	Wolf	2	1	Control	Control	9.6	4.6	0	5	9.6
Yukon	Wolf	2	2	Control	Control	12.4	8	2.8	4.4	15.2

## Sheet: Metadata
ColumnHeading	Explanation
Animal_ID	The name of the animal.
Group	The group in which the animal belongs (pet dog, pack dog, wolf).
Session	The session in which the cue was performed (1, 2).
Trial	The trial of the cue (1, 2).
Cue_type	The specific cue performed (look, point, reach, open, noise, shape, control).
Condition	The condition in which the specific cue belongs (communicative, behavioural, causal, control).
Choice	The choice made by the animal for that specific cue (0 = incorrect, empty side, 1 = correct, baited side).
Position_table	The amount of time in seconds that the animal was in front of the testing table.
Orientation_table	The amount of time in seconds that the animal was oriented to the testing table.
Position_out_of_sight	The amount of time in seconds that the animal was out of sight.
Orientation_looking_away	The amount of time in seconds that the animal was looking away from the testing table.
Total_time_in_s	The amount of time in seconds that the cueing and choice phase lasted.
